# Supplementary material for: 2-Di­chloro­methyl-N-ethyl-5-(1-phenyl­silolan-1-yl)cyclo­pent-3-enecarboxamide
Source: Acta Crystallogr Sect E Struct Rep Online. 2013 Sep 12;69(Pt 10):o1530. doi: 10.1107/S160053681302446X (PMC3790399; doi:10.1107/S160053681302446X)
Supplement: Supplementary file 1 [file e-69-o1530-sup1.cif]

##############################################################################
#                                                                            #
# This CIF contains the data in a paper accepted for publication in          #
# Acta Crystallographica Section E. It conforms to the requirements of       #
# Notes for Authors for Acta Crystallographica Section E, and has been       #
# peer reviewed under the auspices of the IUCr Commission on Journals.       #
#                                                                            #
# Full details of the Crystallographic Information File format               #
# are given in the paper "The Crystallographic Information File (CIF):       #
# a New Standard Archive File for Crystallography" by S. R. Hall, F. H.      #
# Allen and I. D. Brown [Acta Cryst. (1991), A47, 655-685].                  #
#                                                                            #
# The current version of the core CIF dictionary is obtainable from          #
# ftp://ftp.iucr.org/pub/cif_core.dic.                                       #
#                                                                            #
# Software is freely available for graphical display of the structure(s)     #
# in this CIF. For information consult the CIF software page                 #
# http://www.iucr.org/resources/cif/software.                                #
#                                                                            #
# This file may be used for bona fide research purposes within the           #
# scientific community so long as proper attribution is given to the journal # 
# article from which it was obtained.                                        #
#                                                                            #
##############################################################################
data_I
_audit_creation_method     SHELXL-97
_chemical_name_systematic
;\
2-Dichloromethyl-<i>N</i>-ethyl-5-(1-phenylsilolan-1-yl)cyclopent-3-\
enecarboxamide
;
_chemical_name_common     ?
_chemical_formula_moiety     'C19 H25 Cl2 N O Si'
_chemical_formula_sum     'C19 H25 Cl2 N O Si'
_chemical_formula_iupac     'C19 H25 Cl2 N O Si'
_chemical_formula_weight     382.39
_chemical_melting_point     ?
_symmetry_cell_setting     orthorhombic
_symmetry_space_group_name_H-M     'F d d 2'
_symmetry_space_group_name_Hall     'F 2 -2d'
loop_
    _symmetry_equiv_pos_as_xyz
    'x, y, z'
    '-x, -y, z'
    '-x+1/4, y+1/4, z+1/4'
    'x+3/4, -y+3/4, z+1/4'
    'x, y+1/2, z+1/2'
    '-x, -y+1/2, z+1/2'
    '-x+1/4, y+3/4, z+3/4'
    'x+3/4, -y+5/4, z+3/4'
    'x+1/2, y, z+1/2'
    '-x+1/2, -y, z+1/2'
    '-x+3/4, y+1/4, z+3/4'
    'x+5/4, -y+3/4, z+3/4'
    'x+1/2, y+1/2, z'
    '-x+1/2, -y+1/2, z'
    '-x+3/4, y+3/4, z+1/4'
    'x+5/4, -y+5/4, z+1/4'
_cell_length_a     42.892(9)
_cell_length_b     13.335(3)
_cell_length_c     14.234(3)
_cell_angle_alpha     90.00
_cell_angle_beta     90.00
_cell_angle_gamma     90.00
_cell_volume     8141(3)
_cell_formula_units_Z     16
_cell_measurement_reflns_used     25
_cell_measurement_theta_min     9
_cell_measurement_theta_max     13
_cell_measurement_temperature     295(2)
_exptl_crystal_description     block
_exptl_crystal_colour     colourless
_exptl_crystal_size_max     0.20
_exptl_crystal_size_mid     0.10
_exptl_crystal_size_min     0.10
_exptl_crystal_density_diffrn     1.248
_exptl_crystal_density_meas     ?
_exptl_crystal_density_method     'not measured'
_exptl_crystal_F_000     3232
_exptl_absorpt_coefficient_mu     0.384
_exptl_absorpt_correction_type     psi-scan
_exptl_absorpt_process_details     '(North <i>et al.</i>, 1968)'
_exptl_absorpt_correction_T_min     0.9272
_exptl_absorpt_correction_T_max     0.9626
_exptl_special_details
;
;
_diffrn_ambient_temperature     295(2)
_diffrn_radiation_type     MoK\a
_diffrn_radiation_wavelength     0.71073
_diffrn_radiation_source     'fine-focus sealed tube'
_diffrn_radiation_monochromator     graphite
_diffrn_measurement_device_type     'Enraf--Nonius CAD-4'
_diffrn_measurement_method     \w/2\q
_diffrn_detector_area_resol_mean     ?
_diffrn_reflns_number     3814
_diffrn_reflns_av_R_equivalents     0.0447
_diffrn_reflns_av_sigmaI/netI     0.0552
_diffrn_reflns_theta_min     1.90
_diffrn_reflns_theta_max     25.37
_diffrn_reflns_theta_full     25.37
_diffrn_measured_fraction_theta_max     0.987
_diffrn_measured_fraction_theta_full     0.987
_diffrn_reflns_limit_h_min     -51
_diffrn_reflns_limit_h_max     51
_diffrn_reflns_limit_k_min     0
_diffrn_reflns_limit_k_max     16
_diffrn_reflns_limit_l_min     -17
_diffrn_reflns_limit_l_max     0
_diffrn_standards_number     3
_diffrn_standards_interval_count     200
_diffrn_standards_interval_time     120
_diffrn_standards_decay_%     1
_refine_special_details
;
Refinement of <i>F</i>^2^ against ALL reflections. The weighted <i>R</i>-factor
<i>wR</i> and goodness of fit <i>S</i> are based on <i>F</i>^2^, conventional
<i>R</i>-factors <i>R</i> are based on <i>F</i>, with <i>F</i> set to zero for
negative <i>F</i>^2^. The threshold expression of <i>F</i>^2^ >
\s(<i>F</i>^2^) is used only for calculating <i>R</i>-factors(gt) <i>etc</i>.
and is not relevant to the choice of reflections for refinement.
<i>R</i>-factors based on <i>F</i>^2^ are statistically about twice as large
as those based on <i>F</i>, and <i>R</i>- factors based on ALL data will be
even larger.
;
_reflns_number_total     1925
_reflns_number_gt     1375
_reflns_threshold_expression     I>2sigma(I)
_refine_ls_structure_factor_coef     Fsqd
_refine_ls_matrix_type     full
_refine_ls_R_factor_all     0.0766
_refine_ls_R_factor_gt     0.0476
_refine_ls_wR_factor_gt     0.0953
_refine_ls_wR_factor_ref     0.1060
_refine_ls_goodness_of_fit_ref     1.029
_refine_ls_restrained_S_all     1.029
_refine_ls_number_reflns     1925
_refine_ls_number_parameters     219
_refine_ls_number_restraints     1
_refine_ls_hydrogen_treatment     constr
_refine_ls_weighting_scheme     calc
_refine_ls_weighting_details
         'calc w=1/[\s^2^(Fo^2^)+(0.0512P)^2^+0.0000P] where P=(Fo^2^+2Fc^2^)/3'
_atom_sites_solution_hydrogens     geom
_atom_sites_solution_primary     direct
_atom_sites_solution_secondary     difmap
_refine_ls_shift/su_max     0.000
_refine_ls_shift/su_mean     0.000
_refine_diff_density_max     0.171
_refine_diff_density_min     -0.221
_refine_ls_extinction_method     'SHELXTL (Sheldrick, 2008)'
_refine_ls_extinction_coef     0.00184(15)
_refine_ls_extinction_expression
                                  'Fc^*^=kFc[1+0.001xFc^2^\l^3^/sin(2\q)]^-1/4^'
loop_
    _atom_type_symbol
    _atom_type_description
    _atom_type_scat_dispersion_real
    _atom_type_scat_dispersion_imag
    _atom_type_scat_source
    'C' 'C' 0.0033 0.0016
                         'International Tables Vol C Tables 4.2.6.8 and 6.1.1.4'
    'H' 'H' 0.0000 0.0000
                         'International Tables Vol C Tables 4.2.6.8 and 6.1.1.4'
    'Cl' 'Cl' 0.1484 0.1585
                         'International Tables Vol C Tables 4.2.6.8 and 6.1.1.4'
    'N' 'N' 0.0061 0.0033
                         'International Tables Vol C Tables 4.2.6.8 and 6.1.1.4'
    'O' 'O' 0.0106 0.0060
                         'International Tables Vol C Tables 4.2.6.8 and 6.1.1.4'
    'Si' 'Si' 0.0817 0.0704
                         'International Tables Vol C Tables 4.2.6.8 and 6.1.1.4'
_computing_data_collection     'CAD-4 Software (Enraf--Nonius, 1985)'
_computing_cell_refinement     'CAD-4 Software (Enraf--Nonius, 1985)'
_computing_data_reduction     'XCAD4 (Harms & Wocadlo, 1995)'
_computing_structure_solution     'SHELXS97 (Sheldrick, 2008)'
_computing_structure_refinement     'SHELXL97 (Sheldrick, 2008)'
_computing_molecular_graphics     'SHELXTL (Sheldrick, 2008)'
_computing_publication_material     'publCIF (Westrip, 2010)'
loop_
    _atom_site_type_symbol
    _atom_site_label
    _atom_site_fract_x
    _atom_site_fract_y
    _atom_site_fract_z
    _atom_site_U_iso_or_equiv
    _atom_site_adp_type
    _atom_site_calc_flag
    _atom_site_refinement_flags
    _atom_site_occupancy
    _atom_site_symmetry_multiplicity
    _atom_site_disorder_assembly
    _atom_site_disorder_group
    C C1 0.94858(13) -0.0023(4) 0.1728(4) 0.0739(16) Uani d . 1 1 . .
    H H1A 0.9458 -0.0079 0.2374 0.089 Uiso calc R 1 1 . .
    C C2 0.94605(15) -0.0875(5) 0.1173(5) 0.090(2) Uani d . 1 1 . .
    H H2A 0.9415 -0.1492 0.1446 0.108 Uiso calc R 1 1 . .
    C C3 0.95014(17) -0.0805(6) 0.0235(6) 0.100(2) Uani d . 1 1 . .
    H H3A 0.9488 -0.1376 -0.0137 0.120 Uiso calc R 1 1 . .
    C C4 0.95610(19) 0.0076(7) -0.0158(5) 0.116(3) Uani d . 1 1 . .
    H H4A 0.9586 0.0119 -0.0805 0.139 Uiso calc R 1 1 . .
    C C5 0.95859(15) 0.0936(5) 0.0391(4) 0.0888(19) Uani d . 1 1 . .
    H H5A 0.9627 0.1548 0.0103 0.107 Uiso calc R 1 1 . .
    C C6 0.95507(10) 0.0902(4) 0.1349(3) 0.0557(12) Uani d . 1 1 . .
    C C7 0.98950(12) 0.2923(4) 0.1792(4) 0.0792(17) Uani d . 1 1 . .
    H H7A 1.0041 0.2612 0.1360 0.095 Uiso calc R 1 1 . .
    H H7B 0.9818 0.3542 0.1519 0.095 Uiso calc R 1 1 . .
    C C8 1.00467(18) 0.3112(6) 0.2756(6) 0.123(3) Uani d . 1 1 . .
    H H8A 1.0266 0.3264 0.2670 0.148 Uiso calc R 1 1 . .
    H H8B 0.9949 0.3687 0.3051 0.148 Uiso calc R 1 1 . .
    C C9 1.00157(18) 0.2240(8) 0.3370(5) 0.128(3) Uani d . 1 1 . .
    H H9A 1.0062 0.2434 0.4012 0.154 Uiso calc R 1 1 . .
    H H9B 1.0165 0.1731 0.3184 0.154 Uiso calc R 1 1 . .
    C C10 0.96865(14) 0.1803(4) 0.3323(4) 0.0796(16) Uani d . 1 1 . .
    H H10A 0.9549 0.2136 0.3764 0.096 Uiso calc R 1 1 . .
    H H10B 0.9688 0.1089 0.3455 0.096 Uiso calc R 1 1 . .
    C C11 0.91725(10) 0.2683(3) 0.2005(3) 0.0526(11) Uani d . 1 1 . .
    H H11A 0.9139 0.2893 0.1353 0.063 Uiso calc R 1 1 . .
    C C12 0.91344(13) 0.3580(4) 0.2632(4) 0.0716(15) Uani d . 1 1 . .
    H H12A 0.9276 0.4108 0.2644 0.086 Uiso calc R 1 1 . .
    C C13 0.88879(14) 0.3557(4) 0.3152(4) 0.0754(15) Uani d . 1 1 . .
    H H13A 0.8841 0.4044 0.3598 0.090 Uiso calc R 1 1 . .
    C C14 0.86844(11) 0.2662(3) 0.2964(3) 0.0563(12) Uani d . 1 1 . .
    H H14A 0.8647 0.2304 0.3554 0.068 Uiso calc R 1 1 . .
    C C15 0.88968(9) 0.2007(3) 0.2312(3) 0.0448(10) Uani d . 1 1 . .
    H H15A 0.8982 0.1458 0.2692 0.054 Uiso calc R 1 1 . .
    C C16 0.87364(10) 0.1546(3) 0.1461(3) 0.0460(10) Uani d . 1 1 . .
    C C17 0.85258(15) 0.0022(4) 0.0751(4) 0.0873(18) Uani d . 1 1 . .
    H H17A 0.8307 0.0203 0.0759 0.105 Uiso calc R 1 1 . .
    H H17B 0.8611 0.0230 0.0151 0.105 Uiso calc R 1 1 . .
    C C18 0.85540(18) -0.1051(4) 0.0838(6) 0.113(2) Uani d . 1 1 . .
    H H18A 0.8427 -0.1371 0.0369 0.169 Uiso calc R 1 1 . .
    H H18B 0.8486 -0.1255 0.1451 0.169 Uiso calc R 1 1 . .
    H H18C 0.8768 -0.1243 0.0751 0.169 Uiso calc R 1 1 . .
    C C19 0.83734(11) 0.2984(4) 0.2541(4) 0.0637(13) Uani d . 1 1 . .
    H H19A 0.8411 0.3267 0.1916 0.076 Uiso calc R 1 1 . .
    Cl Cl1 0.81918(4) 0.39170(15) 0.32648(13) 0.1198(8) Uani d . 1 1 . .
    Cl Cl2 0.81099(3) 0.19693(13) 0.24396(13) 0.0928(6) Uani d . 1 1 . .
    N N1 0.86865(8) 0.0559(2) 0.1503(3) 0.0522(10) Uani d . 1 1 . .
    H H1 0.8751 0.0231 0.1986 0.063 Uiso d R 1 1 . .
    O O1 0.86593(8) 0.2069(2) 0.0793(2) 0.0605(9) Uani d . 1 1 . .
    Si Si1 0.95663(3) 0.20524(10) 0.20897(9) 0.0551(4) Uani d . 1 1 . .
loop_
    _atom_site_aniso_label
    _atom_site_aniso_U_11
    _atom_site_aniso_U_22
    _atom_site_aniso_U_33
    _atom_site_aniso_U_12
    _atom_site_aniso_U_13
    _atom_site_aniso_U_23
    C1 0.088(4) 0.065(3) 0.070(4) 0.010(3) 0.005(3) -0.005(3)
    C2 0.105(5) 0.063(4) 0.103(6) 0.012(3) -0.001(4) -0.011(4)
    C3 0.112(5) 0.094(5) 0.093(6) 0.010(4) 0.002(4) -0.038(5)
    C4 0.167(7) 0.112(6) 0.068(5) -0.006(5) 0.024(5) -0.023(4)
    C5 0.115(5) 0.080(4) 0.071(4) -0.016(4) 0.019(4) -0.001(3)
    C6 0.048(2) 0.069(3) 0.050(3) 0.002(2) 0.009(2) -0.005(2)
    C7 0.053(3) 0.082(4) 0.102(5) -0.016(3) 0.006(3) -0.011(3)
    C8 0.091(5) 0.145(6) 0.133(7) -0.052(5) -0.030(5) -0.014(6)
    C9 0.104(5) 0.190(9) 0.091(5) -0.026(6) -0.038(5) -0.008(6)
    C10 0.088(4) 0.091(4) 0.060(3) 0.009(3) -0.008(3) -0.010(3)
    C11 0.061(3) 0.045(2) 0.052(3) -0.009(2) 0.001(2) 0.000(2)
    C12 0.074(4) 0.049(3) 0.092(4) -0.005(3) -0.013(3) -0.010(3)
    C13 0.082(4) 0.072(3) 0.073(4) 0.013(3) -0.005(3) -0.027(3)
    C14 0.071(3) 0.057(3) 0.041(3) 0.008(2) 0.005(2) -0.004(2)
    C15 0.053(3) 0.043(2) 0.039(2) 0.001(2) 0.000(2) 0.006(2)
    C16 0.047(2) 0.046(3) 0.045(3) 0.005(2) 0.0012(19) 0.006(2)
    C17 0.117(5) 0.062(3) 0.083(4) -0.009(3) -0.034(4) -0.007(3)
    C18 0.163(6) 0.072(4) 0.104(5) -0.024(4) -0.038(5) -0.016(4)
    C19 0.064(3) 0.071(3) 0.056(3) 0.017(3) 0.004(3) -0.002(3)
    Cl1 0.1200(14) 0.1454(16) 0.0939(12) 0.0787(12) 0.0007(11) -0.0313(12)
    Cl2 0.0573(8) 0.1037(11) 0.1173(13) 0.0021(8) 0.0057(8) 0.0253(10)
    N1 0.062(2) 0.043(2) 0.051(2) -0.0045(18) -0.0147(19) 0.0037(18)
    O1 0.084(2) 0.0553(18) 0.0425(17) 0.0005(16) -0.0081(16) 0.0121(17)
    Si1 0.0507(7) 0.0603(8) 0.0541(7) -0.0046(6) 0.0019(6) -0.0013(7)
_geom_special_details
;
All e.s.d.'s (except the e.s.d. in the dihedral angle between two l.s. planes)
are estimated using the full covariance matrix. The cell e.s.d.'s are taken
into account individually in the estimation of e.s.d.'s in distances, angles
and torsion angles; correlations between e.s.d.'s in cell parameters are only
used when they are defined by crystal symmetry. An approximate (isotropic)
treatment of cell e.s.d.'s is used for estimating e.s.d.'s involving l.s.
planes.
;
loop_
    _geom_bond_atom_site_label_1
    _geom_bond_atom_site_label_2
    _geom_bond_site_symmetry_2
    _geom_bond_distance
    _geom_bond_publ_flag
    C1 C6 . 1.375(7) ?
    C1 C2 . 1.388(8) ?
    C1 H1A . 0.9300 ?
    C2 C3 . 1.350(10) ?
    C2 H2A . 0.9300 ?
    C3 C4 . 1.325(10) ?
    C3 H3A . 0.9300 ?
    C4 C5 . 1.393(9) ?
    C4 H4A . 0.9300 ?
    C5 C6 . 1.372(8) ?
    C5 H5A . 0.9300 ?
    C6 Si1 . 1.862(5) ?
    C7 C8 . 1.539(10) ?
    C7 Si1 . 1.875(5) ?
    C7 H7A . 0.9700 ?
    C7 H7B . 0.9700 ?
    C8 C9 . 1.461(10) ?
    C8 H8A . 0.9700 ?
    C8 H8B . 0.9700 ?
    C9 C10 . 1.529(10) ?
    C9 H9A . 0.9700 ?
    C9 H9B . 0.9700 ?
    C10 Si1 . 1.859(6) ?
    C10 H10A . 0.9700 ?
    C10 H10B . 0.9700 ?
    C11 C12 . 1.501(6) ?
    C11 C15 . 1.550(6) ?
    C11 Si1 . 1.891(5) ?
    C11 H11A . 0.9800 ?
    C12 C13 . 1.291(7) ?
    C12 H12A . 0.9300 ?
    C13 C14 . 1.502(7) ?
    C13 H13A . 0.9300 ?
    C14 C19 . 1.525(7) ?
    C14 C15 . 1.567(6) ?
    C14 H14A . 0.9800 ?
    C15 C16 . 1.523(6) ?
    C15 H15A . 0.9800 ?
    C16 O1 . 1.224(5) ?
    C16 N1 . 1.335(5) ?
    C17 C18 . 1.442(8) ?
    C17 N1 . 1.461(6) ?
    C17 H17A . 0.9700 ?
    C17 H17B . 0.9700 ?
    C18 H18A . 0.9600 ?
    C18 H18B . 0.9600 ?
    C18 H18C . 0.9600 ?
    C19 Cl2 . 1.769(5) ?
    C19 Cl1 . 1.794(5) ?
    C19 H19A . 0.9800 ?
    N1 H1 . 0.8600 ?
loop_
    _geom_angle_atom_site_label_1
    _geom_angle_atom_site_label_2
    _geom_angle_atom_site_label_3
    _geom_angle_site_symmetry_1
    _geom_angle_site_symmetry_3
    _geom_angle
    _geom_angle_publ_flag
    C6 C1 C2 . . 121.8(6) ?
    C6 C1 H1A . . 119.1 ?
    C2 C1 H1A . . 119.1 ?
    C3 C2 C1 . . 119.8(7) ?
    C3 C2 H2A . . 120.1 ?
    C1 C2 H2A . . 120.1 ?
    C4 C3 C2 . . 120.2(7) ?
    C4 C3 H3A . . 119.9 ?
    C2 C3 H3A . . 119.9 ?
    C3 C4 C5 . . 120.6(7) ?
    C3 C4 H4A . . 119.7 ?
    C5 C4 H4A . . 119.7 ?
    C6 C5 C4 . . 121.5(6) ?
    C6 C5 H5A . . 119.3 ?
    C4 C5 H5A . . 119.3 ?
    C5 C6 C1 . . 116.2(5) ?
    C5 C6 Si1 . . 122.1(5) ?
    C1 C6 Si1 . . 121.6(4) ?
    C8 C7 Si1 . . 102.6(4) ?
    C8 C7 H7A . . 111.3 ?
    Si1 C7 H7A . . 111.3 ?
    C8 C7 H7B . . 111.3 ?
    Si1 C7 H7B . . 111.3 ?
    H7A C7 H7B . . 109.2 ?
    C9 C8 C7 . . 111.4(5) ?
    C9 C8 H8A . . 109.3 ?
    C7 C8 H8A . . 109.3 ?
    C9 C8 H8B . . 109.3 ?
    C7 C8 H8B . . 109.3 ?
    H8A C8 H8B . . 108.0 ?
    C8 C9 C10 . . 111.2(6) ?
    C8 C9 H9A . . 109.4 ?
    C10 C9 H9A . . 109.4 ?
    C8 C9 H9B . . 109.4 ?
    C10 C9 H9B . . 109.4 ?
    H9A C9 H9B . . 108.0 ?
    C9 C10 Si1 . . 103.3(5) ?
    C9 C10 H10A . . 111.1 ?
    Si1 C10 H10A . . 111.1 ?
    C9 C10 H10B . . 111.1 ?
    Si1 C10 H10B . . 111.1 ?
    H10A C10 H10B . . 109.1 ?
    C12 C11 C15 . . 102.3(4) ?
    C12 C11 Si1 . . 114.4(3) ?
    C15 C11 Si1 . . 113.9(3) ?
    C12 C11 H11A . . 108.6 ?
    C15 C11 H11A . . 108.6 ?
    Si1 C11 H11A . . 108.6 ?
    C13 C12 C11 . . 114.2(4) ?
    C13 C12 H12A . . 122.9 ?
    C11 C12 H12A . . 122.9 ?
    C12 C13 C14 . . 113.1(5) ?
    C12 C13 H13A . . 123.4 ?
    C14 C13 H13A . . 123.4 ?
    C13 C14 C19 . . 110.8(4) ?
    C13 C14 C15 . . 102.2(4) ?
    C19 C14 C15 . . 115.5(4) ?
    C13 C14 H14A . . 109.3 ?
    C19 C14 H14A . . 109.3 ?
    C15 C14 H14A . . 109.3 ?
    C16 C15 C11 . . 110.8(4) ?
    C16 C15 C14 . . 115.7(4) ?
    C11 C15 C14 . . 106.6(3) ?
    C16 C15 H15A . . 107.8 ?
    C11 C15 H15A . . 107.8 ?
    C14 C15 H15A . . 107.8 ?
    O1 C16 N1 . . 123.6(4) ?
    O1 C16 C15 . . 120.7(4) ?
    N1 C16 C15 . . 115.7(4) ?
    C18 C17 N1 . . 112.6(5) ?
    C18 C17 H17A . . 109.1 ?
    N1 C17 H17A . . 109.1 ?
    C18 C17 H17B . . 109.1 ?
    N1 C17 H17B . . 109.1 ?
    H17A C17 H17B . . 107.8 ?
    C17 C18 H18A . . 109.5 ?
    C17 C18 H18B . . 109.5 ?
    H18A C18 H18B . . 109.5 ?
    C17 C18 H18C . . 109.5 ?
    H18A C18 H18C . . 109.5 ?
    H18B C18 H18C . . 109.5 ?
    C14 C19 Cl2 . . 112.1(3) ?
    C14 C19 Cl1 . . 110.4(3) ?
    Cl2 C19 Cl1 . . 107.5(3) ?
    C14 C19 H19A . . 108.9 ?
    Cl2 C19 H19A . . 108.9 ?
    Cl1 C19 H19A . . 108.9 ?
    C16 N1 C17 . . 121.8(4) ?
    C16 N1 H1 . . 119.1 ?
    C17 N1 H1 . . 119.1 ?
    C10 Si1 C6 . . 113.4(2) ?
    C10 Si1 C7 . . 96.6(3) ?
    C6 Si1 C7 . . 114.2(2) ?
    C10 Si1 C11 . . 112.8(2) ?
    C6 Si1 C11 . . 107.3(2) ?
    C7 Si1 C11 . . 112.4(2) ?
loop_
    _geom_torsion_atom_site_label_1
    _geom_torsion_atom_site_label_2
    _geom_torsion_atom_site_label_3
    _geom_torsion_atom_site_label_4
    _geom_torsion_site_symmetry_1
    _geom_torsion_site_symmetry_2
    _geom_torsion_site_symmetry_3
    _geom_torsion_site_symmetry_4
    _geom_torsion
    _geom_torsion_publ_flag
    C6 C1 C2 C3 . . . . 0.3(10) ?
    C1 C2 C3 C4 . . . . -1.0(12) ?
    C2 C3 C4 C5 . . . . 0.8(13) ?
    C3 C4 C5 C6 . . . . 0.1(12) ?
    C4 C5 C6 C1 . . . . -0.8(10) ?
    C4 C5 C6 Si1 . . . . -177.3(5) ?
    C2 C1 C6 C5 . . . . 0.6(9) ?
    C2 C1 C6 Si1 . . . . 177.1(4) ?
    Si1 C7 C8 C9 . . . . 31.3(8) ?
    C7 C8 C9 C10 . . . . -44.1(9) ?
    C8 C9 C10 Si1 . . . . 32.6(7) ?
    C15 C11 C12 C13 . . . . -4.7(6) ?
    Si1 C11 C12 C13 . . . . -128.3(5) ?
    C11 C12 C13 C14 . . . . -3.7(7) ?
    C12 C13 C14 C19 . . . . -113.5(5) ?
    C12 C13 C14 C15 . . . . 10.1(6) ?
    C12 C11 C15 C16 . . . . 137.1(4) ?
    Si1 C11 C15 C16 . . . . -98.9(4) ?
    C12 C11 C15 C14 . . . . 10.5(4) ?
    Si1 C11 C15 C14 . . . . 134.5(3) ?
    C13 C14 C15 C16 . . . . -135.9(4) ?
    C19 C14 C15 C16 . . . . -15.5(5) ?
    C13 C14 C15 C11 . . . . -12.3(5) ?
    C19 C14 C15 C11 . . . . 108.1(4) ?
    C11 C15 C16 O1 . . . . -49.2(5) ?
    C14 C15 C16 O1 . . . . 72.3(5) ?
    C11 C15 C16 N1 . . . . 131.2(4) ?
    C14 C15 C16 N1 . . . . -107.3(4) ?
    C13 C14 C19 Cl2 . . . . -173.0(4) ?
    C15 C14 C19 Cl2 . . . . 71.5(5) ?
    C13 C14 C19 Cl1 . . . . -53.2(5) ?
    C15 C14 C19 Cl1 . . . . -168.8(3) ?
    O1 C16 N1 C17 . . . . -1.6(7) ?
    C15 C16 N1 C17 . . . . 178.0(4) ?
    C18 C17 N1 C16 . . . . 167.7(5) ?
    C9 C10 Si1 C6 . . . . 108.3(5) ?
    C9 C10 Si1 C7 . . . . -11.6(5) ?
    C9 C10 Si1 C11 . . . . -129.4(5) ?
    C5 C6 Si1 C10 . . . . -154.6(5) ?
    C1 C6 Si1 C10 . . . . 29.1(5) ?
    C5 C6 Si1 C7 . . . . -45.2(6) ?
    C1 C6 Si1 C7 . . . . 138.5(4) ?
    C5 C6 Si1 C11 . . . . 80.2(5) ?
    C1 C6 Si1 C11 . . . . -96.2(4) ?
    C8 C7 Si1 C10 . . . . -10.0(5) ?
    C8 C7 Si1 C6 . . . . -129.4(5) ?
    C8 C7 Si1 C11 . . . . 108.0(5) ?
    C12 C11 Si1 C10 . . . . 49.2(4) ?
    C15 C11 Si1 C10 . . . . -68.0(4) ?
    C12 C11 Si1 C6 . . . . 174.8(4) ?
    C15 C11 Si1 C6 . . . . 57.6(4) ?
    C12 C11 Si1 C7 . . . . -58.8(4) ?
    C15 C11 Si1 C7 . . . . -176.0(3) ?
loop_
    _geom_hbond_atom_site_label_D
    _geom_hbond_atom_site_label_H
    _geom_hbond_atom_site_label_A
    _geom_hbond_site_symmetry_A
    _geom_hbond_distance_DH
    _geom_hbond_distance_HA
    _geom_hbond_distance_DA
    _geom_hbond_angle_DHA
    N1 H1 O1 15_645 0.86 2.10 2.945(5) 169.5
_iucr_refine_instructions_details
;
TITL Q in Fdd2                   New: Fdd2
CELL  0.71073   42.8920   13.3350   14.2340    90.000    90.000    90.000
ZERR 1           0.0090    0.0030    0.0030     0.000     0.000     0.000
LATT -4
SYMM             - X ,            - Y ,              Z
SYMM     0.25000 - X ,    0.25000 + Y ,    0.25000 + Z
SYMM     0.75000 + X ,    0.75000 - Y ,    0.25000 + Z
SFAC
SFAC C   2.3100 20.8439  1.0200 10.2075  1.5886  0.5687  0.8650 51.6512  =
        0.2156  0.0033  0.0016 11.5000 0.680 12.01000
SFAC
SFAC H   0.4930 10.5109  0.3229 26.1257  0.1402  3.1424  0.0408 57.7998  =
        0.0030  0.0000  0.0000  0.6240 0.350  1.00800
SFAC
SFAC Cl 11.4604  0.0104  7.1964  1.1662  6.2556 18.5194  1.6455 47.7785  =
       -9.5574  0.1484  0.1585 678.0000 0.990 35.45000
SFAC
SFAC N  12.2126  0.0057  3.1322  9.8933  2.0125 28.9975  1.1663  0.5826  =
       -11.5290  0.0061  0.0033 19.6000 0.680 14.01000
SFAC
SFAC O   3.0485 13.2771  2.2868  5.7011  1.5463  0.3239  0.8670 32.9089  =
        0.2508  0.0106  0.0060 32.5000 0.680 16.00000
SFAC
SFAC Si  6.2915  2.4386  3.0353 32.3337  1.9891  0.6785  1.5410 81.6938  =
        1.1407  0.0817  0.0704 310.0000 1.200 28.09000
UNIT 304 400 32 16 16 16
L.S. 40
EXTI  0.00184
ACTA
BOND $H
FMAP 2
PLAN 20
EQIV $1 -x+7/4, y-1/4, z+1/4
HTAB N1 O1_$1
CONF
WGHT  0.051200  0.000000
FVAR  0.090270
C1     1   0.948582 -0.002274  0.172806 11.000000  0.087570  0.064560 =
           0.069530 -0.004870 -0.004510 -0.009640
AFIX 43
H1A    2   0.945817 -0.007921  0.237393 11.000000 -1.200000
AFIX 0
C2     1   0.946047 -0.087481  0.117276 11.000000  0.104910  0.062950 =
           0.102860 -0.011320  0.001150 -0.011920
AFIX 43
H2A    2   0.941544 -0.149151  0.144604 11.000000 -1.200000
AFIX 0
C3     1   0.950141 -0.080485  0.023471 11.000000  0.112160  0.094220 =
           0.092550 -0.038460 -0.001980 -0.009750
AFIX 43
H3A    2   0.948778 -0.137648 -0.013733 11.000000 -1.200000
AFIX 0
C4     1   0.956096  0.007579 -0.015776 11.000000  0.167170  0.111720 =
           0.068330 -0.023240 -0.024330  0.005620
AFIX 43
H4A    2   0.958630  0.011948 -0.080536 11.000000 -1.200000
AFIX 0
C5     1   0.958592  0.093626  0.039147 11.000000  0.115200  0.080420 =
           0.070850 -0.001090 -0.019210  0.015690
AFIX 43
H5A    2   0.962738  0.154752  0.010279 11.000000 -1.200000
AFIX 0
C6     1   0.955070  0.090235  0.134883 11.000000  0.047570  0.069120 =
           0.050340 -0.004530 -0.008920 -0.001730
C7     1   0.989499  0.292323  0.179230 11.000000  0.053400  0.082410 =
           0.101740 -0.011150 -0.006200  0.015660
AFIX 23
H7A    2   1.004069  0.261190  0.136036 11.000000 -1.200000
H7B    2   0.981826  0.354203  0.151868 11.000000 -1.200000
AFIX 0
C8     1   1.004672  0.311171  0.275611 11.000000  0.090810  0.145490 =
           0.133000 -0.014260  0.030020  0.052310
AFIX 23
H8A    2   1.026596  0.326444  0.266981 11.000000 -1.200000
H8B    2   0.994874  0.368694  0.305075 11.000000 -1.200000
AFIX 0
C9     1   1.001565  0.223950  0.337024 11.000000  0.104020  0.189720 =
           0.090630 -0.008420  0.037820  0.026470
AFIX 23
H9A    2   1.006187  0.243379  0.401201 11.000000 -1.200000
H9B    2   1.016514  0.173127  0.318375 11.000000 -1.200000
AFIX 0
C10    1   0.968652  0.180279  0.332269 11.000000  0.087960  0.090990 =
           0.059980 -0.009580  0.007720 -0.009430
AFIX 23
H10A   2   0.954864  0.213555  0.376383 11.000000 -1.200000
H10B   2   0.968775  0.108919  0.345477 11.000000 -1.200000
AFIX 0
C11    1   0.917245  0.268328  0.200503 11.000000  0.060620  0.044850 =
           0.052200  0.000200 -0.001070  0.009350
AFIX 13
H11A   2   0.913853  0.289260  0.135302 11.000000 -1.200000
AFIX 0
C12    1   0.913445  0.358046  0.263180 11.000000  0.074470  0.048620 =
           0.091600 -0.010440  0.013150  0.005240
AFIX 43
H12A   2   0.927628  0.410782  0.264430 11.000000 -1.200000
AFIX 0
C13    1   0.888791  0.355703  0.315210 11.000000  0.081820  0.071680 =
           0.072730 -0.026640  0.004560 -0.012800
AFIX 43
H13A   2   0.884112  0.404439  0.359768 11.000000 -1.200000
AFIX 0
C14    1   0.868439  0.266244  0.296437 11.000000  0.071230  0.056770 =
           0.040770 -0.004070 -0.004810 -0.007750
AFIX 13
H14A   2   0.864667  0.230363  0.355437 11.000000 -1.200000
AFIX 0
C15    1   0.889682  0.200688  0.231224 11.000000  0.052890  0.042650 =
           0.038800  0.006330 -0.000330 -0.001290
AFIX 13
H15A   2   0.898186  0.145825  0.269195 11.000000 -1.200000
AFIX 0
C16    1   0.873635  0.154640  0.146060 11.000000  0.046770  0.046290 =
           0.044880  0.006150 -0.001200 -0.005130
C17    1   0.852577  0.002231  0.075105 11.000000  0.117120  0.061560 =
           0.083130 -0.007110  0.033750  0.009400
AFIX 23
H17A   2   0.830671  0.020281  0.075916 11.000000 -1.200000
H17B   2   0.861132  0.022979  0.015091 11.000000 -1.200000
AFIX 0
C18    1   0.855403 -0.105118  0.083775 11.000000  0.162660  0.072450 =
           0.103530 -0.015780  0.037640  0.023730
AFIX 137
H18A   2   0.842737 -0.137052  0.036903 11.000000 -1.500000
H18B   2   0.848567 -0.125508  0.145090 11.000000 -1.500000
H18C   2   0.876786 -0.124263  0.075105 11.000000 -1.500000
AFIX 0
C19    1   0.837342  0.298363  0.254118 11.000000  0.064190  0.071190 =
           0.055790 -0.002330 -0.004400 -0.016990
AFIX 13
H19A   2   0.841062  0.326700  0.191589 11.000000 -1.200000
AFIX 0
Cl1    3   0.819177  0.391696  0.326478 11.000000  0.119970  0.145400 =
           0.093930 -0.031310 -0.000740 -0.078740
Cl2    3   0.810989  0.196933  0.243962 11.000000  0.057310  0.103740 =
           0.117320  0.025260 -0.005670 -0.002060
N1     4   0.868649  0.055950  0.150281 11.000000  0.062240  0.043410 =
           0.050830  0.003670  0.014720  0.004460
AFIX 3
H1     2   0.875059  0.023130  0.198571 11.000000 -1.200000
AFIX 0
O1     5   0.865928  0.206901  0.079302 11.000000  0.083740  0.055270 =
           0.042470  0.012070  0.008120 -0.000500
Si1    6   0.956633  0.205240  0.208971 11.000000  0.050720  0.060310 =
           0.054140 -0.001330 -0.001930  0.004600
Q1     1   0.835800  0.068300  0.034200 11.000000  0.050000      0.17
Q2     1   0.916300  0.196800  0.375500 11.000000  0.050000      0.16
Q3     1   0.843000  0.012400  0.005000 11.000000  0.050000      0.15
Q4     1   0.935700  0.221900  0.229300 11.000000  0.050000      0.15
Q5     1   0.815500 -0.050700  0.069900 11.000000  0.050000      0.15
Q6     1   0.000000  0.000000  0.058900 10.500000  0.050000      0.15
Q7     1   1.018200  0.245700  0.255700 11.000000  0.050000      0.14
Q8     1   1.040500  0.257500  0.274400 11.000000  0.050000      0.14
Q9     1   0.834300 -0.054700  0.136300 11.000000  0.050000      0.14
Q10    1   1.036500  0.274500  0.295200 11.000000  0.050000      0.13
Q11    1   0.906500  0.225000  0.231800 11.000000  0.050000      0.13
Q12    1   0.893200 -0.018600 -0.025200 11.000000  0.050000      0.13
Q13    1   0.852900  0.033600 -0.063200 11.000000  0.050000      0.13
Q14    1   0.000000  0.000000  0.450100 10.500000  0.050000      0.12
Q15    1   0.815900  0.251300  0.298000 11.000000  0.050000      0.12
Q16    1   0.928300 -0.019700  0.129300 11.000000  0.050000      0.12
Q17    1   0.917300 -0.068500  0.068700 11.000000  0.050000      0.12
Q18    1   0.784800  0.252100  0.341500 11.000000  0.050000      0.12
Q19    1   0.786800  0.212400  0.232500 11.000000  0.050000      0.12
Q20    1   0.997200  0.335800  0.242900 11.000000  0.050000      0.12
HKLF 4 1  0.0000  1.0000  0.0000 -1.0000  0.0000  0.0000  0.0000  0.0000
 1.0000
END
;
data_1R
_journal_date_recd_electronic     2013-07-02
_journal_date_accepted     2013-09-02
_journal_name_full     'Acta Crystallographica, Section E'
_journal_year     2013
_journal_volume     69
_journal_issue     10
_journal_page_first     o1530
_journal_page_last     o1530
_journal_paper_category     QO
_journal_paper_doi     10.1107/S160053681302446X
_journal_coeditor_code     IM2436
_publ_contact_author_name     'Dr. Han Xiao'
_publ_contact_author_address
;
Chemical Science and Technology Department
Kunming University
Kunming 650091
People's Republic of China
;
_publ_contact_author_email     blackcrossing630@vip.sina.com
_publ_contact_author_fax     '86 0871 65098483'
_publ_contact_author_phone     '86 0871 65098483'
_publ_section_title
;\
2-Dichloromethyl-<i>N</i>-ethyl-5-(1-phenylsilolan-1-yl)cyclopent-3-\
enecarboxamide
;
loop_
    _publ_author_name
    _publ_author_footnote
    _publ_author_address
    'Xiao, Han' .
;
Chemical Science and Technology Department
Kunming University
Kunming 650091
People's Republic of China
;
    'Yang, Wan-Qiu' .
;
Chemical Science and Technology Department
Kunming University
Kunming 650091
People's Republic of China
;
    'Shen, Liang' .
;
Chemical Science and Technology Department
Kunming University
Kunming 650091
People's Republic of China
;
