# Supplementary material for: 2-Di­chloro­methyl-N-ethyl-5-(1-phenyl­silolan-1-yl)cyclo­pent-3-enecarboxamide
Source: Acta Crystallogr Sect E Struct Rep Online. 2013 Sep 12;69(Pt 10):o1530. doi: 10.1107/S160053681302446X (PMC3790399; doi:10.1107/S160053681302446X)
Supplement: Supplementary file 2 [file e-69-o1530-Isup2.hkl]

# 
# h,k,l, Fc-squared, Fo-squared, sigma(Fo-squared) and status flag 
# 
data_I
_shelx_title ' Q in Fdd2                   New: Fdd2' 
_shelx_refln_list_code          4 
_shelx_F_calc_maximum      811.09 
_exptl_crystal_F_000      3231.60 
_reflns_d_resolution_high  0.8293 
 
loop_ 
 _symmetry_equiv_pos_as_xyz 
 'x, y, z' 
 '-x, -y, z' 
 '-x+1/4, y+1/4, z+1/4' 
 'x+3/4, -y+3/4, z+1/4' 
 'x, y+1/2, z+1/2' 
 '-x, -y+1/2, z+1/2' 
 '-x+1/4, y+3/4, z+3/4' 
 'x+3/4, -y+5/4, z+3/4' 
 'x+1/2, y, z+1/2' 
 '-x+1/2, -y, z+1/2' 
 '-x+3/4, y+1/4, z+3/4' 
 'x+5/4, -y+3/4, z+3/4' 
 'x+1/2, y+1/2, z' 
 '-x+1/2, -y+1/2, z' 
 '-x+3/4, y+3/4, z+1/4' 
 'x+5/4, -y+5/4, z+1/4' 
 
_cell_length_a    42.8920 
_cell_length_b    13.3350 
_cell_length_c    14.2340 
_cell_angle_alpha  90.000 
_cell_angle_beta   90.000 
_cell_angle_gamma  90.000 
 
_shelx_F_squared_multiplier     1.000 
 
loop_ 
 _refln_index_h 
 _refln_index_k 
 _refln_index_l 
 _refln_F_squared_calc 
 _refln_F_squared_meas 
 _refln_F_squared_sigma 
 _refln_observed_status 
   1   1 -17      309.35      -46.49    183.99 o 
   3   1 -17       88.21       67.40    170.52 o 
   5   1 -17      352.44      449.07    187.80 o 
   0   0 -16     2682.65     2768.40    286.30 o 
   4   0 -16       57.79      235.02    275.53 o 
   8   0 -16      260.39      291.54    167.54 o 
  12   0 -16      754.74      905.04    166.23 o 
  16   0 -16       26.28      247.99    164.26 o 
   2   2 -16     1007.23      905.55    216.10 o 
   4   2 -16      484.40      749.94    359.67 o 
   6   2 -16       60.70      -68.21    167.72 o 
   8   2 -16      399.64      548.63    160.57 o 
  10   2 -16      531.71      784.50    171.55 o 
  12   2 -16      331.85      149.01    176.03 o 
  14   2 -16       90.11      261.42    162.68 o 
  16   2 -16       57.69     -192.69    192.69 o 
   0   4 -16      174.39      409.94    229.52 o 
   2   4 -16      108.04       18.26    157.89 o 
   4   4 -16       71.56       59.14    186.55 o 
   6   4 -16      200.11      317.89    157.08 o 
   8   4 -16        7.44      162.67    158.36 o 
  10   4 -16      381.06      341.24    167.81 o 
  12   4 -16      142.40      268.18    154.90 o 
   1   1 -15       76.44      173.09    235.03 o 
   3   1 -15      250.79      340.15    150.54 o 
   5   1 -15      762.78      745.76    338.24 o 
   7   1 -15     1858.47     1634.79    185.85 o 
   9   1 -15     1110.69     1122.56    177.10 o 
  11   1 -15      828.29      860.14    167.55 o 
  13   1 -15      932.23      563.46    168.19 o 
  15   1 -15       90.66      -30.24    155.34 o 
  17   1 -15      253.48      658.81    201.30 o 
  19   1 -15      646.01      814.31    158.00 o 
  21   1 -15      622.50      291.47    172.71 o 
  23   1 -15       24.43      -73.65    162.46 o 
   1   3 -15      305.77      187.16    224.01 o 
   3   3 -15      966.47      876.55    167.54 o 
   5   3 -15       99.32       87.28    422.20 o 
   7   3 -15      146.22      570.67    142.60 o 
   9   3 -15      231.45       83.78    155.33 o 
  11   3 -15      851.41     1173.13    245.55 o 
  13   3 -15      241.17      313.68    157.22 o 
  15   3 -15      236.06      340.48    152.96 o 
  17   3 -15       34.17       38.36    154.99 o 
  19   3 -15      355.24      173.35    172.19 o 
  21   3 -15      108.52      256.72    347.34 o 
  23   3 -15      714.60      719.44    261.49 o 
   1   5 -15      503.39      696.91    170.02 o 
   3   5 -15       19.04      -99.44    255.28 o 
   5   5 -15      339.34      334.30    151.31 o 
   7   5 -15      311.51      332.29    159.57 o 
   9   5 -15       96.26     -149.12    151.01 o 
  11   5 -15      918.80      984.42    219.16 o 
  13   5 -15      139.43      256.11    158.32 o 
  15   5 -15       16.12       -6.19    151.80 o 
  17   5 -15        9.96       33.91    154.86 o 
  19   5 -15      156.04      102.72    153.25 o 
   1   7 -15      512.35      587.32    164.91 o 
   3   7 -15       89.60      103.32    163.23 o 
   5   7 -15       78.10      136.72    161.95 o 
   7   7 -15       10.47       59.54    165.32 o 
   9   7 -15     1010.45     1294.17    193.64 o 
  11   7 -15      385.17      336.33    238.13 o 
   2   0 -14     3035.06     2745.82    190.78 o 
   6   0 -14      453.55      508.91    141.29 o 
  10   0 -14     2538.92     2728.70    192.90 o 
  14   0 -14     1157.22     1265.07    234.54 o 
  18   0 -14      593.65      611.32    152.25 o 
  22   0 -14     1764.76     1436.45    184.21 o 
  26   0 -14      431.28      313.14    176.06 o 
   0   2 -14      662.94      422.32    206.25 o 
   2   2 -14     2811.23     3083.39    334.90 o 
   4   2 -14      729.29      564.72    222.22 o 
   6   2 -14      639.62      586.48    177.40 o 
   8   2 -14      689.14      374.27    231.42 o 
  10   2 -14      456.77      688.47    239.99 o 
  12   2 -14     1763.77     1713.70    182.64 o 
  14   2 -14      590.43      551.82    153.65 o 
  16   2 -14      379.90      366.70    152.16 o 
  18   2 -14      689.31      892.45    298.94 o 
  20   2 -14      128.80       83.54    153.42 o 
  22   2 -14      219.44      367.87    142.05 o 
  24   2 -14      998.86     1139.05    184.42 o 
  26   2 -14      441.59      542.66    165.83 o 
  28   2 -14       12.00      188.00    155.47 o 
   2   4 -14      155.41      197.66    231.36 o 
   4   4 -14      811.21      712.43    171.73 o 
   6   4 -14       92.76     -146.26    169.37 o 
   8   4 -14      701.86      999.34    253.52 o 
  10   4 -14      102.98      179.73    138.56 o 
  12   4 -14      330.36      407.52    153.04 o 
  14   4 -14       92.88      391.43    150.89 o 
  16   4 -14      171.61      166.16    144.91 o 
  18   4 -14      146.81      197.83    152.00 o 
  20   4 -14       50.90       -5.57    337.51 o 
  22   4 -14      308.57      413.87    219.71 o 
  24   4 -14       72.31      146.64    232.58 o 
  26   4 -14      238.32      531.16    155.50 o 
   0   6 -14       29.70     -236.87    236.87 o 
   2   6 -14      340.05      707.09    134.96 o 
   4   6 -14       10.26       16.83    142.52 o 
   6   6 -14     1264.71     1055.20    373.92 o 
   8   6 -14      142.54      -17.15    230.13 o 
  10   6 -14      661.09      730.53    163.24 o 
  12   6 -14      143.80       87.71    152.96 o 
  14   6 -14       14.38      134.89    331.37 o 
  16   6 -14       24.16       61.91    174.89 o 
  18   6 -14      453.08      484.67    267.60 o 
  20   6 -14       51.89      151.70    325.85 o 
  22   6 -14      167.02        9.36    239.95 o 
   2   8 -14      205.30      426.81    154.61 o 
   4   8 -14      109.74       46.60    155.23 o 
   6   8 -14       93.60      346.66    216.62 o 
   8   8 -14      738.59      649.58    166.97 o 
  10   8 -14      299.85      285.07    201.91 o 
  12   8 -14       18.91      302.79    150.48 o 
  14   8 -14       75.19      115.94    300.08 o 
   1   1 -13        7.12       37.92    130.09 o 
   3   1 -13     4364.49     3730.22    193.50 o 
   5   1 -13     2673.43     2636.73    171.50 o 
   7   1 -13     1401.71     1467.12    155.00 o 
   9   1 -13     3068.63     2678.85    335.59 o 
  11   1 -13      567.89      859.40    131.87 o 
  13   1 -13      900.92      931.95    139.27 o 
  15   1 -13     1829.32     1980.62    166.60 o 
  17   1 -13     1182.38     1174.89    158.84 o 
  19   1 -13      109.48      116.93    228.29 o 
  21   1 -13      247.52      448.76    139.70 o 
  23   1 -13      786.82     1079.59    225.90 o 
  25   1 -13      852.24     1035.77    158.79 o 
  27   1 -13      670.70      345.69    170.50 o 
  29   1 -13      330.70      608.76    354.12 o 
  31   1 -13      133.45      346.14    160.17 o 
  33   1 -13      152.27      150.21    173.67 o 
   1   3 -13      568.42      622.01    132.36 o 
   3   3 -13      318.16      129.07    133.21 o 
   5   3 -13      331.05      460.85    124.55 o 
   7   3 -13       94.84      183.31    126.63 o 
   9   3 -13      526.37      855.29    236.93 o 
  11   3 -13      728.71      642.21    133.01 o 
  13   3 -13      446.01      228.98    137.48 o 
  15   3 -13      173.80       81.86    140.98 o 
  17   3 -13      266.44      354.74    154.66 o 
  19   3 -13      724.30      755.59    160.03 o 
  21   3 -13      284.36      246.04    173.68 o 
  23   3 -13      184.86        5.21    144.31 o 
  25   3 -13      170.24      281.75    173.06 o 
  27   3 -13       96.59      284.06    338.74 o 
  29   3 -13      416.16      572.28    155.98 o 
  31   3 -13      259.89       55.45    172.08 o 
   1   5 -13     1379.54     1326.10    229.05 o 
   3   5 -13     1849.49     2031.05    161.09 o 
   5   5 -13       34.53       92.80    128.87 o 
   7   5 -13       45.54      209.26    132.17 o 
   9   5 -13      270.67      295.14    143.44 o 
  11   5 -13     1265.95     1178.56    167.98 o 
  13   5 -13      223.89      180.43    144.87 o 
  15   5 -13      314.74      342.46    143.61 o 
  17   5 -13      196.62      156.94    150.74 o 
  19   5 -13      757.26      836.66    289.13 o 
  21   5 -13      121.77      164.54    147.89 o 
  23   5 -13      214.85      618.46    150.49 o 
  25   5 -13      163.28      509.11    263.88 o 
  27   5 -13      216.18      162.90    168.20 o 
  29   5 -13       81.10      132.26    160.16 o 
   1   7 -13       46.26      127.64    138.85 o 
   3   7 -13     1072.02     1092.21    156.63 o 
   5   7 -13      713.12      917.95    156.68 o 
   7   7 -13      147.52      433.24    145.91 o 
   9   7 -13      926.86      740.67    168.10 o 
  11   7 -13      197.20      239.00    151.22 o 
  13   7 -13       11.20      136.41    135.76 o 
  15   7 -13      975.50      990.64    167.98 o 
  17   7 -13       64.01      272.36    145.42 o 
  19   7 -13      654.53      260.44    225.27 o 
  21   7 -13      255.37      601.50    217.25 o 
  23   7 -13      430.76      189.29    170.70 o 
  25   7 -13      109.42       34.61    161.39 o 
   1   9 -13      165.98      233.76    185.95 o 
   3   9 -13      182.63      388.52    254.07 o 
   5   9 -13      895.04      863.15    176.13 o 
   7   9 -13      109.48      -18.48    162.26 o 
   9   9 -13      908.30     1188.31    172.66 o 
  11   9 -13      125.67      106.03    185.94 o 
  13   9 -13      403.73      506.03    169.61 o 
  15   9 -13      612.99      391.18    175.94 o 
  17   9 -13      151.33      128.45    158.79 o 
   0   0 -12     8576.82     8156.13    339.17 o 
   4   0 -12     7076.88     6961.77    246.45 o 
   8   0 -12     1729.49     1572.81    147.88 o 
  12   0 -12    10429.00     9626.99    267.93 o 
  16   0 -12     3847.64     4460.50    273.01 o 
  20   0 -12     2162.46     2012.16    163.68 o 
  24   0 -12     4846.27     4942.60    226.24 o 
  28   0 -12      229.22      199.03    150.82 o 
  32   0 -12     1341.24     1379.31    176.51 o 
  36   0 -12      871.84      895.42    364.64 o 
   2   2 -12     1876.43     1927.74    157.26 o 
   4   2 -12      636.08      646.28    116.32 o 
   6   2 -12     1634.56     1618.84    151.09 o 
   8   2 -12     1403.74     1405.96    141.11 o 
  10   2 -12     3477.59     3312.32    177.35 o 
  12   2 -12      304.62      392.15    118.45 o 
  14   2 -12      511.76      466.68    137.54 o 
  16   2 -12     2622.96     2540.65    285.74 o 
  18   2 -12      160.87      181.32    160.17 o 
  20   2 -12      277.12      331.85    190.87 o 
  22   2 -12     1523.22     1522.53    262.22 o 
  24   2 -12      161.13       61.42    298.86 o 
  26   2 -12       45.80       87.59    221.53 o 
  28   2 -12     1102.48     1276.95    166.69 o 
  30   2 -12      258.43      306.55    156.85 o 
  32   2 -12      117.31      154.81    145.36 o 
  34   2 -12       39.16      -54.64    151.77 o 
  36   2 -12      110.15     -125.92    166.06 o 
   0   4 -12      287.17      295.82    179.21 o 
   2   4 -12     1035.61     1424.60    135.00 o 
   4   4 -12      215.67        8.76    139.30 o 
   6   4 -12      869.03      761.18    145.50 o 
   8   4 -12      169.84      305.78    113.45 o 
  10   4 -12      242.56      184.87    124.08 o 
  12   4 -12      154.68      -10.48    131.22 o 
  14   4 -12       98.55        0.14    123.67 o 
  16   4 -12      315.97      597.82    135.40 o 
  18   4 -12     1876.86     1914.54    170.68 o 
  20   4 -12     1013.85      765.48    154.67 o 
  22   4 -12        7.88      -21.79    136.66 o 
  24   4 -12       89.55      -35.90    145.52 o 
  26   4 -12     1048.15     1250.84    258.47 o 
  28   4 -12       89.53       61.01    160.06 o 
  30   4 -12      375.27      494.02    163.00 o 
  32   4 -12       30.13      -44.00    159.10 o 
  34   4 -12        0.66      145.28    150.10 o 
   2   6 -12      987.16      899.39    139.35 o 
   4   6 -12     3133.17     3353.62    183.35 o 
   6   6 -12      351.63      352.28    134.72 o 
   8   6 -12      753.85      890.52    148.18 o 
  10   6 -12      497.24      748.53    127.59 o 
  12   6 -12      748.02      703.25    164.52 o 
  14   6 -12       38.13      144.91    178.57 o 
  16   6 -12     2566.88     2636.19    221.19 o 
  18   6 -12      138.32      416.03    142.92 o 
  20   6 -12     1353.20     1039.71    182.30 o 
  22   6 -12      205.10      156.86    147.32 o 
  24   6 -12      156.74      -22.39    154.70 o 
  26   6 -12      265.37      383.54    152.88 o 
  28   6 -12      331.51      563.89    158.18 o 
  30   6 -12      159.93      312.70    243.02 o 
   0   8 -12      403.28      391.58    198.86 o 
   2   8 -12       93.98      228.11    126.16 o 
   4   8 -12      974.47      830.03    155.83 o 
   6   8 -12     1980.71     2098.42    174.55 o 
   8   8 -12      826.43      916.95    154.01 o 
  10   8 -12       12.37       68.01    132.77 o 
  12   8 -12       81.78      470.59    142.66 o 
  14   8 -12      199.42      238.16    295.80 o 
  16   8 -12       72.69      348.21    147.50 o 
  18   8 -12     1532.69     1474.99    266.50 o 
  20   8 -12      602.59      468.56    204.40 o 
  22   8 -12      216.59      238.78    158.33 o 
  24   8 -12       40.71     -133.13    221.53 o 
  26   8 -12      138.46      153.95    162.23 o 
   2  10 -12     1095.19     1569.81    220.40 o 
   4  10 -12        0.89      104.38    363.27 o 
   6  10 -12      657.58      661.23    167.77 o 
   8  10 -12      121.51     -249.24    362.07 o 
  10  10 -12      293.72      396.27    166.09 o 
  12  10 -12       51.38       72.42    249.14 o 
  14  10 -12      571.98      502.11    214.21 o 
  16  10 -12       98.94     -171.40    171.40 o 
  18  10 -12      180.12      -15.71    221.54 o 
   1   1 -11     3083.55     2726.14    232.40 o 
   3   1 -11     3675.32     3690.41    157.40 o 
   5   1 -11     6688.10     6241.16    201.71 o 
   7   1 -11     3282.30     3158.87    159.01 o 
   9   1 -11      753.39      907.71    118.98 o 
  11   1 -11     1266.53     1293.48    214.93 o 
  13   1 -11      161.46      191.94    113.24 o 
  15   1 -11     1177.60     1024.63    269.57 o 
  17   1 -11     1334.59     1392.93    256.69 o 
  19   1 -11     1585.25     1675.76    153.64 o 
  21   1 -11      232.31      190.98    138.70 o 
  23   1 -11      162.04      240.19    117.99 o 
  25   1 -11      247.73      434.40    183.50 o 
  27   1 -11      168.23      101.78    258.98 o 
  29   1 -11     1173.84      782.17    178.67 o 
  31   1 -11     1538.71     1383.86    179.29 o 
  33   1 -11        1.34      -74.45    139.52 o 
  35   1 -11       69.17       -0.82    281.05 o 
  37   1 -11      338.41      302.27    262.06 o 
  39   1 -11      578.52      977.51    174.70 o 
   1   3 -11     7108.26     6816.20    203.50 o 
   3   3 -11      566.10      591.79    129.68 o 
   5   3 -11     2247.80     2523.23    167.13 o 
   7   3 -11     2878.57     2887.64    161.66 o 
   9   3 -11     1546.66     1392.07    167.06 o 
  11   3 -11      569.06      765.43    121.85 o 
  13   3 -11     1305.70     1319.94    254.85 o 
  15   3 -11      531.84      446.07    117.45 o 
  17   3 -11      279.69      238.13    123.25 o 
  19   3 -11     2079.82     2142.06    155.50 o 
  21   3 -11      657.20      469.18    138.22 o 
  23   3 -11       48.60      114.29    128.70 o 
  25   3 -11     3822.48     3441.45    197.69 o 
  27   3 -11       66.10      328.06    130.88 o 
  29   3 -11       25.49      264.16    199.43 o 
  31   3 -11      967.89      930.86    283.63 o 
  33   3 -11      145.63      122.66    192.69 o 
  35   3 -11      196.33     -160.08    160.08 o 
  37   3 -11      760.12      807.78    268.25 o 
   1   5 -11     1252.63     1245.33    135.48 o 
   3   5 -11     1180.15     1070.33    134.00 o 
   5   5 -11      681.49      709.22    129.79 o 
   7   5 -11      109.66      175.21    120.08 o 
   9   5 -11      557.18      422.77    127.99 o 
  11   5 -11     2946.68     3130.08    225.57 o 
  13   5 -11      308.99      193.16    132.26 o 
  15   5 -11     1811.84     1693.77    162.75 o 
  17   5 -11     1090.54     1324.16    143.61 o 
  19   5 -11     1397.87     1556.58    256.68 o 
  21   5 -11      450.18      632.32    144.58 o 
  23   5 -11      502.87      642.30    145.33 o 
  25   5 -11     1626.31     1737.14    182.80 o 
  27   5 -11      817.42      817.24    168.96 o 
  29   5 -11       38.70     -155.69    155.69 o 
  31   5 -11      248.09      294.39    158.09 o 
  33   5 -11      673.70      750.27    174.05 o 
  35   5 -11      238.59      359.77    210.50 o 
   1   7 -11     2934.56     2764.34    237.23 o 
   3   7 -11     1165.62     1100.55    318.67 o 
   5   7 -11      422.33      554.33    132.67 o 
   7   7 -11       63.40      202.52    124.02 o 
   9   7 -11     1682.36     1605.97    161.12 o 
  11   7 -11     4234.24     4102.97    203.63 o 
  13   7 -11     1952.04     2005.07    165.67 o 
  15   7 -11     1724.71     1785.87    238.30 o 
  17   7 -11      813.18     1031.63    162.57 o 
  19   7 -11     3012.62     2995.53    194.62 o 
  21   7 -11      145.95      500.29    306.84 o 
  23   7 -11      387.46      207.88    143.58 o 
  25   7 -11      401.98      407.70    154.05 o 
  27   7 -11      355.44      364.68    158.97 o 
  29   7 -11      515.26      590.63    157.63 o 
  31   7 -11      275.63      197.97    161.47 o 
   1   9 -11      456.76      328.43    145.76 o 
   3   9 -11      842.97      861.20    152.73 o 
   5   9 -11      418.83      335.72    148.54 o 
   7   9 -11      887.93      927.15    142.72 o 
   9   9 -11      102.36      126.44    141.80 o 
  11   9 -11       56.79      -21.80    146.94 o 
  13   9 -11      870.99     1148.44    209.95 o 
  15   9 -11      716.94      543.36    160.89 o 
  17   9 -11      972.48      791.35    176.95 o 
  19   9 -11     1377.20     1233.43    198.94 o 
  21   9 -11      154.39      173.02    160.99 o 
  23   9 -11      164.77      104.44    165.08 o 
  25   9 -11      169.26      323.43    160.38 o 
  27   9 -11       72.62      295.86    160.11 o 
   1  11 -11       51.59      287.17    144.90 o 
   3  11 -11       66.63       80.67    151.77 o 
   5  11 -11     1222.03     1332.35    197.70 o 
   7  11 -11      161.98       18.69    164.87 o 
   9  11 -11      681.76      753.66    208.09 o 
  11  11 -11      123.72      214.94    299.47 o 
  13  11 -11      892.51     1157.25    181.07 o 
  15  11 -11       62.41      369.61    145.60 o 
  17  11 -11      403.21      434.94    160.80 o 
   2   0 -10     5401.59     5042.83    248.21 o 
   6   0 -10     3878.75     3791.22    152.65 o 
  10   0 -10     5817.19     6052.26    212.54 o 
  14   0 -10    28553.38    27783.20    671.95 o 
  18   0 -10     2496.80     2446.22    144.07 o 
  22   0 -10      827.38      811.04    143.66 o 
  26   0 -10     3451.86     3365.56    184.62 o 
  30   0 -10     1458.14     1443.33    160.83 o 
  34   0 -10      113.29      402.09    193.92 o 
  38   0 -10      336.59      109.96    161.48 o 
  42   0 -10      117.85      309.29    230.74 o 
   0   2 -10     2998.64     3004.25    191.84 o 
   2   2 -10     3000.73     3493.34    315.43 o 
   4   2 -10      775.17      814.10    109.36 o 
   6   2 -10     1420.24     1378.98    211.90 o 
   8   2 -10     1907.61     1919.30    167.12 o 
  10   2 -10     4580.71     4329.49    201.25 o 
  12   2 -10     6432.57     6361.47    198.57 o 
  14   2 -10     2437.99     2640.69    296.22 o 
  16   2 -10     1012.60      969.78    122.76 o 
  18   2 -10     5313.60     5340.71    194.78 o 
  20   2 -10     2100.12     2492.22    409.17 o 
  22   2 -10      128.22      255.47    116.14 o 
  24   2 -10     4040.13     4043.09    273.66 o 
  26   2 -10      972.31      998.93    147.35 o 
  28   2 -10      301.58      320.43    129.85 o 
  30   2 -10      434.65      295.42    155.90 o 
  32   2 -10     1981.67     1936.49    167.01 o 
  34   2 -10      170.16     -120.15    144.17 o 
  36   2 -10      374.70      238.73    153.05 o 
  38   2 -10       39.51     -164.64    164.64 o 
  40   2 -10       30.82       30.93    159.30 o 
   2   4 -10     2835.13     2718.38    147.79 o 
   4   4 -10     3595.66     3507.13    157.86 o 
   6   4 -10     2264.53     2380.75    145.87 o 
   8   4 -10     7579.47     7102.87    708.97 o 
  10   4 -10     3411.47     3215.76    162.84 o 
  12   4 -10     5606.78     5382.24    192.42 o 
  14   4 -10     1169.63     1424.98    155.36 o 
  16   4 -10     5973.10     6053.65    221.67 o 
  18   4 -10      923.55      836.27    185.41 o 
  20   4 -10      343.27      583.01    211.13 o 
  22   4 -10     3455.42     3878.36    285.87 o 
  24   4 -10      756.52      635.12    131.93 o 
  26   4 -10      142.87       -3.63    131.38 o 
  28   4 -10      426.67      197.99    147.07 o 
  30   4 -10      560.70      714.57    153.98 o 
  32   4 -10      474.89      332.13    277.43 o 
  34   4 -10      229.04       49.33    254.07 o 
  36   4 -10       65.71     -154.88    154.88 o 
  38   4 -10      157.85      -63.30    380.48 o 
  40   4 -10      234.24      686.12    224.61 o 
   0   6 -10     3641.24     3142.35    239.83 o 
   2   6 -10      788.89      842.12    360.98 o 
   4   6 -10     1693.89     1563.71    289.31 o 
   6   6 -10     3432.95     4054.10    213.35 o 
   8   6 -10     2112.77     1701.77    154.47 o 
  10   6 -10     1307.82     1298.53    139.37 o 
  12   6 -10      342.03      314.93    158.35 o 
  14   6 -10      273.17      275.33    129.49 o 
  16   6 -10      880.24     1086.09    135.91 o 
  18   6 -10     4576.05     3965.76    258.35 o 
  20   6 -10     1134.31     1307.93    200.78 o 
  22   6 -10      356.51      394.04    137.55 o 
  24   6 -10      676.39      607.27    152.35 o 
  26   6 -10      954.74     1064.73    249.25 o 
  28   6 -10      367.61      246.73    146.69 o 
  30   6 -10      967.65      885.59    168.85 o 
  32   6 -10      547.78      762.13    153.41 o 
  34   6 -10       47.71       17.60    150.97 o 
  36   6 -10      167.75      266.90    183.49 o 
   2   8 -10     1653.52     1441.09    151.13 o 
   4   8 -10     1285.63     1182.67    150.23 o 
   6   8 -10      524.50      559.50    133.94 o 
   8   8 -10     1105.99     1050.77    142.37 o 
  10   8 -10     1366.92     1356.63    233.96 o 
  12   8 -10      620.39      742.63    125.66 o 
  14   8 -10     1022.72      844.80    146.30 o 
  16   8 -10     1163.57     1018.44    150.36 o 
  18   8 -10      669.57      548.61    147.78 o 
  20   8 -10      244.59       93.92    144.41 o 
  22   8 -10      248.06      150.15    201.30 o 
  24   8 -10      754.93      730.74    252.91 o 
  26   8 -10      223.54      155.84    160.04 o 
  28   8 -10      916.34      717.34    170.12 o 
  30   8 -10      157.87       98.68    158.09 o 
  32   8 -10      482.93      469.92    171.93 o 
   0  10 -10      347.49       65.06    217.26 o 
   2  10 -10       84.19      -75.35    137.98 o 
   4  10 -10      384.49      433.62    151.04 o 
   6  10 -10      605.58      888.10    148.41 o 
   8  10 -10     2037.09     2371.18    324.32 o 
  10  10 -10       12.49      -16.90    152.29 o 
  12  10 -10      929.25     1077.43    214.87 o 
  14  10 -10      223.33      180.75    195.16 o 
  16  10 -10       64.08        6.35    141.43 o 
  18  10 -10       48.17      199.99    135.58 o 
  20  10 -10        2.99      254.12    146.76 o 
  22  10 -10       76.92      144.61    150.13 o 
  24  10 -10      489.39      486.92    348.62 o 
  26  10 -10      237.82      207.21    167.90 o 
   2  12 -10      653.79     1060.67    163.02 o 
   4  12 -10      142.08      236.80    156.90 o 
   6  12 -10       94.36      229.97    214.17 o 
   8  12 -10        9.10      102.22    153.60 o 
  10  12 -10      459.39      274.71    169.09 o 
  12  12 -10      164.01     -103.43    164.00 o 
  14  12 -10      152.06      275.73    152.09 o 
  16  12 -10       52.49       33.12    151.40 o 
   1   1  -9     4630.91     5235.35    157.61 o 
   3   1  -9     1287.21     1314.01    105.54 o 
   5   1  -9     4019.24     4195.68    334.81 o 
   7   1  -9     7018.99     7353.32    193.66 o 
   9   1  -9     3702.85     3352.72    139.18 o 
  11   1  -9      621.34      803.41     93.33 o 
  13   1  -9     1798.48     1646.80    170.80 o 
  15   1  -9     6857.28     6399.82    192.18 o 
  17   1  -9     1139.05     1117.10    120.68 o 
  19   1  -9     2132.25     1979.16    279.58 o 
  21   1  -9      587.10      654.72    119.08 o 
  23   1  -9      528.33      432.93    124.78 o 
  25   1  -9     6178.93     6597.41    221.55 o 
  27   1  -9      299.18      343.20    130.26 o 
  29   1  -9     1762.21     1847.31    161.70 o 
  31   1  -9      651.26      615.64    139.98 o 
  33   1  -9      444.31      442.08    314.87 o 
  35   1  -9       66.12      180.14    139.90 o 
  37   1  -9       32.19      149.37    137.52 o 
  39   1  -9      130.57       85.32    320.95 o 
  41   1  -9      413.52      635.60    175.28 o 
  43   1  -9      433.66      708.56    209.90 o 
   1   3  -9     3704.22     3097.00    140.42 o 
   3   3  -9    17928.13    17177.60    277.21 o 
   5   3  -9     2648.33     2318.25    134.75 o 
   7   3  -9      688.28      637.17    102.27 o 
   9   3  -9     9539.68     9424.88    216.48 o 
  11   3  -9     3163.47     2750.98    455.05 o 
  13   3  -9     3460.32     3231.34    193.73 o 
  15   3  -9      483.23      562.10    111.69 o 
  17   3  -9     4509.01     4066.31    340.29 o 
  19   3  -9     2250.99     2111.35    149.19 o 
  21   3  -9     6592.90     7003.96    220.78 o 
  23   3  -9     2700.42     2764.44    164.21 o 
  25   3  -9      987.38     1135.61    141.14 o 
  27   3  -9     3215.42     2924.72    188.54 o 
  29   3  -9      914.70      780.27    142.26 o 
  31   3  -9      965.60     1120.18    146.54 o 
  33   3  -9      789.37      767.51    165.13 o 
  35   3  -9      128.65      137.00    195.15 o 
  37   3  -9      357.58      476.08    152.22 o 
  39   3  -9      581.01      569.21    195.80 o 
  41   3  -9      146.19      286.02    159.55 o 
   1   5  -9    16791.53    16737.26    285.09 o 
   3   5  -9     1720.13     1969.91    305.32 o 
   5   5  -9     3642.24     3775.03    324.15 o 
   7   5  -9      474.72      604.43    111.42 o 
   9   5  -9     4979.09     5401.79    240.69 o 
  11   5  -9    14269.18    14602.15    277.91 o 
  13   5  -9     5434.11     5401.13    191.11 o 
  15   5  -9     1909.85     1744.56    148.13 o 
  17   5  -9     1350.79     1689.34    150.24 o 
  19   5  -9     1618.99     1678.73    146.30 o 
  21   5  -9      473.12      440.60    131.93 o 
  23   5  -9     2155.68     1777.97    157.04 o 
  25   5  -9     1515.80     1481.81    155.01 o 
  27   5  -9      973.22     1054.02    152.15 o 
  29   5  -9      293.99      345.54    138.58 o 
  31   5  -9      298.73      167.22    152.17 o 
  33   5  -9      353.52      333.50    146.02 o 
  35   5  -9      544.00      699.37    160.87 o 
  37   5  -9      617.66      598.44    167.10 o 
  39   5  -9      105.40        7.92    162.23 o 
  41   5  -9       20.09     -241.78    241.78 o 
   1   7  -9      501.70      392.54    117.15 o 
   3   7  -9      643.69      537.50    126.29 o 
   5   7  -9     4287.40     3975.87    178.34 o 
   7   7  -9     1049.76      890.40    131.98 o 
   9   7  -9      600.61      857.53    143.23 o 
  11   7  -9      522.37      460.66    127.15 o 
  13   7  -9     2124.92     2230.41    155.49 o 
  15   7  -9      494.65      579.84    349.87 o 
  17   7  -9      439.26      391.68    126.90 o 
  19   7  -9     2109.44     2261.69    264.16 o 
  21   7  -9     2506.30     2580.38    328.72 o 
  23   7  -9      115.02      109.57    134.49 o 
  25   7  -9     1271.68     1257.98    159.33 o 
  27   7  -9      260.16      399.36    143.48 o 
  29   7  -9      194.22      224.82    140.50 o 
  31   7  -9     1257.53     1139.71    217.97 o 
  33   7  -9      722.21      883.54    174.91 o 
  35   7  -9      695.28      471.72    235.71 o 
  37   7  -9      460.06      621.21    172.29 o 
   1   9  -9     1072.50     1224.74    144.01 o 
   3   9  -9     1150.03     1291.50    153.04 o 
   5   9  -9     1103.76     1064.99    143.24 o 
   7   9  -9      879.36      795.64    135.31 o 
   9   9  -9        8.56      138.31    131.75 o 
  11   9  -9     3920.59     4092.85    289.61 o 
  13   9  -9      142.24      154.65    132.78 o 
  15   9  -9      244.34      211.99    136.23 o 
  17   9  -9      486.85      451.89    144.29 o 
  19   9  -9      486.34      883.71    146.97 o 
  21   9  -9      334.95      286.83    151.37 o 
  23   9  -9      490.17      581.28    286.63 o 
  25   9  -9      177.60      506.36    143.62 o 
  27   9  -9      513.37      822.01    165.11 o 
  29   9  -9      352.97       15.72    232.61 o 
  31   9  -9      192.65      -47.40    163.92 o 
  33   9  -9      246.25      347.40    165.29 o 
   1  11  -9      462.31      350.59    151.83 o 
   3  11  -9     1291.72     1071.92    171.87 o 
   5  11  -9       80.20       49.87    145.21 o 
   7  11  -9       68.23     -153.02    153.02 o 
   9  11  -9      975.96     1122.73    160.59 o 
  11  11  -9      467.44      786.44    176.64 o 
  13  11  -9      126.04       51.60    147.47 o 
  15  11  -9     1350.77     1519.82    183.20 o 
  17  11  -9      244.50      525.41    151.01 o 
  19  11  -9      168.78      169.53    190.24 o 
  21  11  -9      898.09      994.45    200.74 o 
  23  11  -9      261.81      206.36    168.81 o 
  25  11  -9      247.70      637.96    154.42 o 
   1  13  -9      348.81      231.79    184.73 o 
   3  13  -9       42.33     -131.36    159.57 o 
   5  13  -9      508.04      759.98    484.27 o 
   7  13  -9       99.06      101.50    152.26 o 
   9  13  -9      361.42      311.67    169.20 o 
  11  13  -9      165.98       68.53    174.38 o 
  13  13  -9      296.35      551.18    373.14 o 
   0   0  -8    23042.12    20061.26    379.03 o 
   4   0  -8      734.92      759.96     86.63 o 
   8   0  -8    19171.27    19344.20    268.26 o 
  12   0  -8      134.33      111.08    140.54 o 
  16   0  -8     1003.68      871.61    130.18 o 
  20   0  -8     2692.61     2742.84    143.25 o 
  24   0  -8     1451.27     1568.68    142.79 o 
  28   0  -8    10070.92    10435.49    268.77 o 
  32   0  -8     3166.20     3353.84    188.62 o 
  36   0  -8      460.48      659.17    144.83 o 
  40   0  -8      457.72      155.43    170.39 o 
  44   0  -8      359.54      589.84    172.56 o 
   2   2  -8    28673.12    28000.83    530.50 o 
   4   2  -8    21731.12    20483.62    275.46 o 
   6   2  -8     6047.55     5893.29    160.42 o 
   8   2  -8      558.38      697.05     85.94 o 
  10   2  -8     6330.93     6168.32    261.43 o 
  12   2  -8    14792.81    15533.78    253.94 o 
  14   2  -8     5322.93     4974.65    160.26 o 
  16   2  -8      323.21      355.24     83.17 o 
  18   2  -8      418.93      312.92    116.01 o 
  20   2  -8      288.35      430.35    102.02 o 
  22   2  -8     7109.70     7030.11    442.54 o 
  24   2  -8     1085.07     1041.87    129.31 o 
  26   2  -8     1941.51     2026.67    146.33 o 
  28   2  -8     2178.57     2257.78    158.13 o 
  30   2  -8      240.44      438.01    192.71 o 
  32   2  -8      268.90      321.73    132.99 o 
  34   2  -8     1766.60     1678.78    157.63 o 
  36   2  -8      222.32      125.97    144.16 o 
  38   2  -8       30.82      256.78    133.23 o 
  40   2  -8      350.78      358.16    154.05 o 
  42   2  -8      392.75      705.22    166.41 o 
  44   2  -8       28.09     -160.10    160.10 o 
   0   4  -8     4379.05     5354.91    225.33 o 
   2   4  -8    20334.76    20637.84    287.18 o 
   4   4  -8      140.34       12.18    157.72 o 
   6   4  -8     1471.97     1437.49    109.03 o 
   8   4  -8     1946.00     1947.67    122.39 o 
  10   4  -8     5271.57     5104.07    407.12 o 
  12   4  -8     2218.78     2406.78    156.72 o 
  14   4  -8     4638.47     4747.63    286.23 o 
  16   4  -8     2197.64     1957.45    153.01 o 
  18   4  -8     4805.54     4567.43    176.26 o 
  20   4  -8     2333.82     2830.74    151.50 o 
  22   4  -8     7332.77     7172.60    220.94 o 
  24   4  -8     8470.26     8834.15    961.31 o 
  26   4  -8      716.42      772.05    138.27 o 
  28   4  -8     1496.66     1504.71    157.59 o 
  30   4  -8     2796.55     2957.61    180.33 o 
  32   4  -8      639.26      732.07    152.35 o 
  34   4  -8      108.12      127.13    142.43 o 
  36   4  -8       28.12      415.83    160.78 o 
  38   4  -8     1534.15     1511.16    182.36 o 
  40   4  -8      335.49      250.76    161.86 o 
  42   4  -8     1051.44      825.05    191.78 o 
   2   6  -8     2300.10     2191.48    139.80 o 
   4   6  -8      250.73      175.68    102.72 o 
   6   6  -8     1260.42     1406.73    126.77 o 
   8   6  -8    11400.09    11263.96    245.21 o 
  10   6  -8     4087.32     4100.00    229.48 o 
  12   6  -8     2102.07     1843.04    164.67 o 
  14   6  -8     1925.63     2186.01    291.21 o 
  16   6  -8     8405.98     8469.77    624.74 o 
  18   6  -8     1857.32     1817.61    152.83 o 
  20   6  -8     2707.48     2920.11    176.87 o 
  22   6  -8      587.92      424.66    137.95 o 
  24   6  -8      186.26      229.29    184.11 o 
  26   6  -8      781.88      931.34    145.42 o 
  28   6  -8     1767.29     1831.79    159.64 o 
  30   6  -8       38.86     -128.60    144.82 o 
  32   6  -8      386.04      308.43    179.22 o 
  34   6  -8     1144.42     1602.34    171.04 o 
  36   6  -8      532.91      538.81    214.83 o 
  38   6  -8       80.41       83.75    161.85 o 
  40   6  -8      310.82      792.22    173.58 o 
   0   8  -8     3728.43     4025.72    261.99 o 
   2   8  -8     1832.08     1781.71    141.60 o 
   4   8  -8     1505.15     1477.58    131.02 o 
   6   8  -8     1447.80     1584.61    173.19 o 
   8   8  -8      899.62      899.84    135.79 o 
  10   8  -8     6820.10     6512.87    211.15 o 
  12   8  -8     2442.81     2625.98    171.17 o 
  14   8  -8     4924.89     4660.21    315.04 o 
  16   8  -8     2477.99     2274.50    167.71 o 
  18   8  -8      985.82      978.96    423.02 o 
  20   8  -8      655.03     1015.45    178.02 o 
  22   8  -8      162.40       -6.55    129.63 o 
  24   8  -8     1457.57     1713.49    171.85 o 
  26   8  -8      826.77      529.42    236.35 o 
  28   8  -8       65.64      195.27    228.28 o 
  30   8  -8       93.46      409.03    144.93 o 
  32   8  -8      416.74      557.24    197.63 o 
  34   8  -8       29.04      109.73    173.05 o 
  36   8  -8      247.99      182.24    168.73 o 
   2  10  -8      473.96      409.02    132.27 o 
   4  10  -8      578.40      359.08    143.16 o 
   6  10  -8      356.35      479.74    149.14 o 
   8  10  -8      382.05      437.76    128.84 o 
  10  10  -8     1949.00     1746.78    169.23 o 
  12  10  -8      879.88      830.91    144.54 o 
  14  10  -8      444.17      384.86    140.33 o 
  16  10  -8      251.23      298.41    130.15 o 
  18  10  -8      507.30      557.63    142.46 o 
  20  10  -8       71.44      141.82    144.03 o 
  22  10  -8     2478.66     2706.32    197.14 o 
  24  10  -8      144.86      267.22    148.67 o 
  26  10  -8      551.55      614.57    159.20 o 
  28  10  -8      225.08      174.10    156.58 o 
  30  10  -8       43.84     -160.30    160.30 o 
  32  10  -8      328.36      188.34    219.71 o 
   0  12  -8     1797.45     2063.57    270.23 o 
   2  12  -8      433.17      432.76    168.45 o 
   4  12  -8      475.14      505.24    152.74 o 
   6  12  -8      661.45      311.69    156.17 o 
   8  12  -8       99.54      121.03    248.53 o 
  10  12  -8      699.93      827.71    160.99 o 
  12  12  -8     2325.85     2206.53    203.98 o 
  14  12  -8      276.96       21.36    168.61 o 
  16  12  -8      107.93      290.57    156.21 o 
  18  12  -8       26.06     -148.39    148.39 o 
  20  12  -8      271.82      622.21    158.72 o 
  22  12  -8      289.71      118.17    170.88 o 
  24  12  -8      327.50      504.27    220.33 o 
   2  14  -8       98.67      -77.98    170.60 o 
   4  14  -8      402.21      360.84    174.18 o 
   6  14  -8        7.30     -156.55    156.55 o 
   1   1  -7     2054.19     2303.21    102.59 o 
   3   1  -7     3189.56     2854.42    160.64 o 
   5   1  -7     2906.64     3736.30    134.75 o 
   7   1  -7    13473.31    13454.90    210.71 o 
   9   1  -7     3046.67     3733.23    186.43 o 
  11   1  -7    14264.27    14732.20    688.09 o 
  13   1  -7     2831.26     3423.46    178.98 o 
  15   1  -7     2761.56     2741.25    124.91 o 
  17   1  -7     9698.67    10222.05    446.26 o 
  19   1  -7     5936.70     6138.48    172.53 o 
  21   1  -7     2136.37     2310.28    132.06 o 
  23   1  -7     1659.56     1497.11    124.48 o 
  25   1  -7     1633.42     1727.35    176.30 o 
  27   1  -7     4595.66     4530.45    182.99 o 
  29   1  -7     4805.37     4753.07    196.99 o 
  31   1  -7      428.29      183.05    265.15 o 
  33   1  -7      431.54      370.33    237.53 o 
  35   1  -7     2401.13     2355.36    218.11 o 
  37   1  -7       56.46      -91.72    190.85 o 
  39   1  -7      928.95     1086.35    154.96 o 
  41   1  -7      864.27      867.00    163.84 o 
  43   1  -7      108.48      183.86    153.89 o 
  45   1  -7        4.81       36.65    156.49 o 
  47   1  -7       73.86      228.14    160.90 o 
   1   3  -7     7440.72     7617.53    168.12 o 
   3   3  -7    40429.19    41829.71    370.34 o 
   5   3  -7    13710.33    13531.54    610.88 o 
   7   3  -7     6969.49     6321.89    165.42 o 
   9   3  -7     8831.38     8401.40    466.64 o 
  11   3  -7     3133.70     3400.95    258.37 o 
  13   3  -7    23159.62    23871.22    820.56 o 
  15   3  -7    12698.54    12952.01    546.30 o 
  17   3  -7     2747.21     2489.12    131.22 o 
  19   3  -7      834.25      948.88    106.34 o 
  21   3  -7     5302.21     5125.41    204.44 o 
  23   3  -7     7613.60     7050.41    724.50 o 
  25   3  -7     5065.91     5099.28    198.20 o 
  27   3  -7      122.03      203.35    116.21 o 
  29   3  -7      103.32       75.09    113.57 o 
  31   3  -7     1907.01     2013.71    234.65 o 
  33   3  -7     1914.79     1845.62    162.59 o 
  35   3  -7      271.53      243.06    134.04 o 
  37   3  -7      334.68      325.12    279.25 o 
  39   3  -7        0.28      139.30    196.36 o 
  41   3  -7      565.24      844.98    231.40 o 
  43   3  -7      562.63      564.97    166.34 o 
  45   3  -7      415.88      643.59    424.71 o 
   1   5  -7    16945.21    16848.44    257.10 o 
   3   5  -7      855.08      854.75    109.91 o 
   5   5  -7     3843.64     4080.64    143.57 o 
   7   5  -7     1923.56     1962.66    184.36 o 
   9   5  -7     5348.59     5809.82    164.63 o 
  11   5  -7    11654.81    12253.27    701.02 o 
  13   5  -7     5180.25     5300.68    652.18 o 
  15   5  -7     5626.67     5412.97    174.20 o 
  17   5  -7      187.82      254.37    151.59 o 
  19   5  -7      619.79      765.89    125.44 o 
  21   5  -7     6413.38     5940.84    218.08 o 
  23   5  -7     4395.33     4525.16    274.40 o 
  25   5  -7       63.25       84.92    114.87 o 
  27   5  -7     2050.68     2102.81    352.63 o 
  29   5  -7     1175.17      992.03    142.40 o 
  31   5  -7      215.01      299.67    154.65 o 
  33   5  -7      780.97     1027.32    142.79 o 
  35   5  -7      858.22     1013.28    165.79 o 
  37   5  -7      194.55      231.98    149.28 o 
  39   5  -7      935.55     1116.22    378.16 o 
  41   5  -7      131.92      -60.82    172.44 o 
  43   5  -7      101.88     -170.25    170.25 o 
   1   7  -7    12672.44    13655.41    253.79 o 
   3   7  -7      193.63      242.29    194.55 o 
   5   7  -7      443.17      620.94    103.67 o 
   7   7  -7      675.09      984.21    254.16 o 
   9   7  -7     3727.99     3907.86    230.67 o 
  11   7  -7     4026.85     4148.97    169.49 o 
  13   7  -7     1822.86     1826.21    268.46 o 
  15   7  -7     1373.94     1329.48    136.78 o 
  17   7  -7     2504.11     2558.03    154.91 o 
  19   7  -7     3793.77     3687.26    447.71 o 
  21   7  -7       65.39     -111.54    134.51 o 
  23   7  -7      427.73      559.71    126.28 o 
  25   7  -7        3.73        8.63    117.12 o 
  27   7  -7      162.21      218.25    155.88 o 
  29   7  -7     1389.72     1447.47    163.49 o 
  31   7  -7      519.65      798.27    142.95 o 
  33   7  -7      199.79      442.31    177.36 o 
  35   7  -7      572.48      492.88    359.69 o 
  37   7  -7      306.37      198.02    294.59 o 
  39   7  -7      119.99      297.52    505.05 o 
  41   7  -7      285.35      302.22    175.71 o 
   1   9  -7     2729.67     2855.80    166.86 o 
   3   9  -7     7655.33     7156.01    220.06 o 
   5   9  -7      494.99      440.68    125.41 o 
   7   9  -7     1454.97     1492.71    141.09 o 
   9   9  -7     2872.86     2690.24    272.28 o 
  11   9  -7     2528.06     2800.07    152.47 o 
  13   9  -7      838.48      693.98    136.30 o 
  15   9  -7     2253.81     2308.93    192.30 o 
  17   9  -7      495.16      539.66    126.73 o 
  19   9  -7      588.75      495.59    132.64 o 
  21   9  -7       36.56       54.46    198.82 o 
  23   9  -7      659.41      632.68    147.14 o 
  25   9  -7     1363.02     1342.65    159.04 o 
  27   9  -7       24.50      -51.43    139.20 o 
  29   9  -7       64.36        2.45    138.17 o 
  31   9  -7      284.06      151.76    151.25 o 
  33   9  -7     1355.55     1191.48    191.91 o 
  35   9  -7     1729.71     1582.47    199.28 o 
  37   9  -7       24.33       27.61    165.07 o 
   1  11  -7      582.10      503.57    142.64 o 
   3  11  -7     2501.35     2724.93    177.50 o 
   5  11  -7      551.90      598.44    147.93 o 
   7  11  -7       74.42      147.68    169.98 o 
   9  11  -7      561.68      352.75    131.81 o 
  11  11  -7      398.61      147.69    129.02 o 
  13  11  -7      228.67      220.64    136.23 o 
  15  11  -7      568.77      493.30    140.55 o 
  17  11  -7      100.24       16.30    134.85 o 
  19  11  -7      258.11      339.97    230.76 o 
  21  11  -7      629.15      576.11    162.51 o 
  23  11  -7      334.94      396.78    154.43 o 
  25  11  -7      159.70      275.78    257.13 o 
  27  11  -7      283.34      120.05    213.57 o 
  29  11  -7      196.93      313.70    167.33 o 
  31  11  -7      417.67      734.71    171.83 o 
   1  13  -7     1227.31     1805.14    186.65 o 
   3  13  -7       47.00       95.01    163.23 o 
   5  13  -7      221.32      345.50    143.20 o 
   7  13  -7      167.69      245.13    150.89 o 
   9  13  -7      252.63      138.70    469.49 o 
  11  13  -7      143.58      408.12    146.64 o 
  13  13  -7       88.49      -19.39    157.43 o 
  15  13  -7       42.11     -131.66    161.39 o 
  17  13  -7      376.07      133.89    166.03 o 
  19  13  -7      383.41      645.91    170.54 o 
  21  13  -7      246.69      542.51    167.51 o 
   6   0  -6     2207.89     2247.86    124.77 o 
  10   0  -6     6478.59     6590.55    148.34 o 
  14   0  -6    19385.11    19622.79    767.04 o 
  18   0  -6    11237.20    12186.79    218.85 o 
  22   0  -6     4955.28     5344.36    164.43 o 
  26   0  -6    13233.10    12017.83    247.69 o 
  30   0  -6     1757.32     2030.06    215.61 o 
  34   0  -6     3384.24     3332.16    184.43 o 
  38   0  -6     1604.06     1419.73    162.64 o 
  42   0  -6     1502.32     1263.67    177.63 o 
  46   0  -6      155.84      178.17    265.72 o 
   2   2  -6    15046.24    15610.03    248.67 o 
   4   2  -6    13941.85    14449.98    244.60 o 
   6   2  -6    19382.66    19531.79    234.41 o 
   8   2  -6    34448.42    35229.35   1440.22 o 
  10   2  -6    14078.07    14493.01    281.62 o 
  12   2  -6    14140.96    14436.66    672.33 o 
  14   2  -6     5540.35     5769.40    157.29 o 
  16   2  -6     9283.35     9592.94    193.21 o 
  18   2  -6    17047.94    17021.24    254.54 o 
  20   2  -6     2376.87     2196.82    128.52 o 
  22   2  -6     9945.88     9360.86    209.28 o 
  24   2  -6     3692.89     3724.90    160.04 o 
  26   2  -6     6350.71     6506.15    194.21 o 
  28   2  -6      761.37     1001.42    166.37 o 
  30   2  -6     1485.68     1524.06    168.28 o 
  32   2  -6     2517.53     2388.31    278.99 o 
  34   2  -6      166.97       -0.76    123.01 o 
  36   2  -6      928.85      873.99    233.91 o 
  38   2  -6      542.06      672.27    279.89 o 
  40   2  -6     1053.11     1423.74    163.85 o 
  42   2  -6      970.74      953.25    247.41 o 
  44   2  -6      404.15      824.88    154.78 o 
  46   2  -6        5.90      115.74    157.71 o 
  48   2  -6      327.14      140.67    174.31 o 
   2   4  -6    24223.64    25155.44    279.77 o 
   4   4  -6     9503.81     9722.06    181.16 o 
   6   4  -6    16258.24    17099.66    743.76 o 
   8   4  -6     4849.36     4301.25    262.50 o 
  10   4  -6      725.99      748.12    120.35 o 
  12   4  -6     2894.45     2873.53    122.15 o 
  14   4  -6    13492.89    12229.99    304.45 o 
  16   4  -6    15796.24    15230.32    391.76 o 
  18   4  -6      484.35      475.44    101.87 o 
  20   4  -6     9324.54     9966.13    334.11 o 
  22   4  -6     1079.18      986.42    108.55 o 
  24   4  -6      585.67      730.29    192.75 o 
  26   4  -6     1233.84     1230.49    186.69 o 
  28   4  -6     6800.79     7315.57    220.65 o 
  30   4  -6     2269.40     2020.18    164.65 o 
  32   4  -6     4370.00     4449.02    208.51 o 
  34   4  -6      193.01       10.02    147.54 o 
  36   4  -6     3445.12     3425.98    199.50 o 
  38   4  -6      102.74       97.41    298.24 o 
  40   4  -6     1298.14     1150.62    175.86 o 
  42   4  -6       18.02     -110.70    153.95 o 
  44   4  -6      292.64      410.55    154.31 o 
  46   4  -6      166.49      336.30    159.17 o 
   0   6  -6     4296.52     3501.95    236.42 o 
   2   6  -6     5607.59     5611.88    162.10 o 
   4   6  -6     1573.67     1636.73    103.39 o 
   6   6  -6     2284.56     2084.11    115.62 o 
   8   6  -6     1881.64     1929.64    112.11 o 
  10   6  -6     4063.80     4180.61    195.10 o 
  12   6  -6     8000.49     7775.18    208.49 o 
  14   6  -6     6555.77     6401.76    287.24 o 
  16   6  -6     2184.96     2289.37    138.52 o 
  18   6  -6     3910.91     4057.58    287.91 o 
  20   6  -6       80.36      271.69     95.82 o 
  22   6  -6     2793.65     2544.47    156.90 o 
  24   6  -6      987.74      999.09    143.67 o 
  26   6  -6     1186.71     1288.15    181.14 o 
  28   6  -6      585.72      669.41    130.13 o 
  30   6  -6     1275.66     1557.27    384.40 o 
  32   6  -6       60.44       57.56    129.69 o 
  34   6  -6       28.19     -153.48    246.69 o 
  36   6  -6      113.53       94.08    276.15 o 
  38   6  -6     1755.52     1880.09    187.09 o 
  40   6  -6       54.79      143.57    311.12 o 
  42   6  -6      414.14      815.60    379.91 o 
  44   6  -6      213.32      105.99    166.12 o 
   2   8  -6     2068.58     2245.94    135.35 o 
   4   8  -6      970.92      792.39    116.60 o 
   6   8  -6      956.05      928.62    117.63 o 
   8   8  -6     4349.68     4215.14    281.21 o 
  10   8  -6     2450.38     2420.75    149.84 o 
  12   8  -6     2037.49     2329.61    160.97 o 
  14   8  -6     7160.64     7419.34    220.01 o 
  16   8  -6     4030.43     4083.87    175.79 o 
  18   8  -6      144.94        2.74    119.73 o 
  20   8  -6     3033.95     2946.79    534.16 o 
  22   8  -6      895.99     1012.63    267.06 o 
  24   8  -6     2209.95     2649.44    160.67 o 
  26   8  -6     2199.08     2350.11    175.92 o 
  28   8  -6        1.36       77.67    135.61 o 
  30   8  -6      680.41      996.18    152.23 o 
  32   8  -6      422.32      504.07    147.84 o 
  34   8  -6     1577.17     1728.50    367.23 o 
  36   8  -6      323.46      497.74    241.81 o 
  38   8  -6      850.00      847.55    246.78 o 
  40   8  -6      427.59      433.75    172.29 o 
   0  10  -6    13733.04    13844.86    419.28 o 
   2  10  -6      840.77      917.77    153.48 o 
   4  10  -6     8276.06     7821.51    235.81 o 
   6  10  -6      312.89      381.73    120.50 o 
   8  10  -6     3805.14     3721.61    182.15 o 
  10  10  -6     1840.85     1612.45    157.58 o 
  12  10  -6     8141.53     8376.55    247.10 o 
  14  10  -6     1134.12     1457.00    311.30 o 
  16  10  -6     1070.55      645.24    144.13 o 
  18  10  -6      538.32      579.23    125.83 o 
  20  10  -6      183.32       61.67    131.47 o 
  22  10  -6        2.97       71.70    133.04 o 
  24  10  -6     1673.65     1718.78    166.42 o 
  26  10  -6      249.69      177.36    136.26 o 
  28  10  -6      118.98       91.09    141.73 o 
  30  10  -6       40.10      247.36    142.55 o 
  32  10  -6      542.74      589.16    161.63 o 
  34  10  -6      261.52      331.04    166.12 o 
  36  10  -6      428.03      343.55    200.08 o 
   2  12  -6      995.06      998.89    159.01 o 
   4  12  -6      372.98      331.74    134.50 o 
   6  12  -6       22.50       97.36    136.63 o 
   8  12  -6       52.78       75.46    132.47 o 
  10  12  -6      776.52      781.23    157.82 o 
  12  12  -6      308.30      319.74    153.90 o 
  14  12  -6     1162.10      983.91    160.14 o 
  16  12  -6       16.28      -90.41    141.82 o 
  18  12  -6      420.75      275.78    152.02 o 
  20  12  -6      565.83      908.65    170.02 o 
  22  12  -6      612.82      674.69    158.85 o 
  24  12  -6      451.38      430.04    159.21 o 
  26  12  -6       46.27       32.79    276.76 o 
  28  12  -6      217.00      495.41    159.17 o 
   0  14  -6      137.02       12.27    217.24 o 
   2  14  -6      303.61      331.23    164.74 o 
   4  14  -6      326.36      456.24    154.52 o 
   6  14  -6      274.43      403.34    166.32 o 
   8  14  -6       67.66      -36.36    290.26 o 
  10  14  -6       36.57       17.33    156.48 o 
  12  14  -6      210.05      112.48    154.03 o 
  14  14  -6      323.96      362.52    164.85 o 
  16  14  -6       54.55      174.61    163.85 o 
   1   1  -5     5705.52     6240.39    122.38 o 
   3   1  -5    31948.99    34335.69    390.63 o 
   7   1  -5    10431.89    10774.65    163.29 o 
   9   1  -5     4561.63     4859.49    117.67 o 
  11   1  -5    12379.50    12900.00    186.79 o 
  13   1  -5    13326.69    12803.28    214.52 o 
  15   1  -5     7316.73     7582.55    349.09 o 
  17   1  -5    10862.42    11758.47    197.56 o 
  19   1  -5     4970.03     4591.66    142.38 o 
  21   1  -5     4335.50     4463.52    143.48 o 
  23   1  -5     5683.40     5493.86    164.23 o 
  25   1  -5     3744.62     4084.86    154.00 o 
  27   1  -5     4176.06     4019.78    164.36 o 
  29   1  -5     6113.80     6505.04    198.48 o 
  31   1  -5     4428.46     4227.43    501.45 o 
  33   1  -5     1192.52     1396.75    193.43 o 
  35   1  -5     3290.95     3786.07    349.79 o 
  37   1  -5       55.50      301.55    236.87 o 
  39   1  -5      471.24      376.39    148.24 o 
  41   1  -5     1995.21     2020.24    189.37 o 
  43   1  -5      123.97      191.35    312.36 o 
  45   1  -5      432.39      235.96    161.19 o 
  47   1  -5       29.71      -57.68    159.68 o 
  49   1  -5      322.85      389.41    169.24 o 
   3   3  -5     7049.45     7561.04    146.49 o 
   5   3  -5    15224.41    16028.28    207.19 o 
   7   3  -5    12872.44    11282.01    185.95 o 
   9   3  -5     4971.65     5003.00    197.35 o 
  11   3  -5     2619.22     2660.87    108.25 o 
  13   3  -5    77522.52    80738.69    704.38 o 
  15   3  -5     8081.61     9327.33    189.13 o 
  17   3  -5    17423.88    18935.34    552.70 o 
  19   3  -5     2780.74     2671.43    119.98 o 
  21   3  -5     9827.51     9537.34    426.49 o 
  23   3  -5     1454.85     1490.37    115.50 o 
  25   3  -5     4533.63     4321.94    163.64 o 
  27   3  -5    14035.99    14090.83    421.00 o 
  29   3  -5    13079.26    13014.28    271.59 o 
  31   3  -5      191.04       99.75    121.88 o 
  33   3  -5      614.22      687.92    400.84 o 
  35   3  -5      689.22     1036.93    140.19 o 
  37   3  -5     2143.14     1908.34    172.32 o 
  39   3  -5     1091.52     1255.50    156.26 o 
  41   3  -5      244.08      285.69    146.93 o 
  43   3  -5      777.87      581.17    165.71 o 
  45   3  -5      275.49      272.25    156.46 o 
  47   3  -5      321.01      205.59    166.99 o 
   1   5  -5     3000.56     3326.58    115.30 o 
   3   5  -5    14776.17    14516.02    213.25 o 
   5   5  -5      396.96      384.78     89.40 o 
   7   5  -5     1148.70      986.98    173.22 o 
   9   5  -5     3438.37     3176.03    226.48 o 
  11   5  -5     7687.39     7980.32    191.43 o 
  13   5  -5    10058.72    11040.61    248.65 o 
  15   5  -5     6229.35     6103.27    181.76 o 
  17   5  -5     1469.38     1463.06    208.25 o 
  19   5  -5    10615.02    11718.46    318.38 o 
  21   5  -5     6645.82     6167.77    182.44 o 
  23   5  -5     1323.44     1074.99    122.43 o 
  25   5  -5     8771.61     7988.48    214.10 o 
  27   5  -5       91.26      122.18    110.53 o 
  29   5  -5      445.82      604.02    118.05 o 
  31   5  -5      405.14      272.73    128.41 o 
  33   5  -5     3381.27     3128.44    172.59 o 
  35   5  -5      923.51     1060.87    153.65 o 
  37   5  -5      496.10      165.06    146.25 o 
  39   5  -5     1346.91     1331.47    166.40 o 
  41   5  -5      273.20      -50.52    161.18 o 
  43   5  -5      756.47      756.91    250.45 o 
  45   5  -5      129.40       33.49    161.39 o 
   1   7  -5    10046.89    10277.64    298.63 o 
   3   7  -5      841.08      952.00     95.06 o 
   5   7  -5     4652.34     4716.31    346.67 o 
   7   7  -5    10996.23    12022.33    225.61 o 
   9   7  -5      254.71      477.34    121.52 o 
  11   7  -5     4172.72     3995.72    153.86 o 
  13   7  -5     5284.46     5162.46    306.08 o 
  15   7  -5    11228.75    11169.20    493.34 o 
  17   7  -5      114.90      287.23    197.61 o 
  19   7  -5      326.40      495.24    117.84 o 
  21   7  -5      193.74      334.98    146.68 o 
  23   7  -5     3617.80     3491.46    202.93 o 
  25   7  -5     1987.00     2128.89    146.20 o 
  27   7  -5      276.04      333.67    136.86 o 
  29   7  -5      142.97      -25.18    167.54 o 
  31   7  -5      538.09      552.18    133.23 o 
  33   7  -5      530.66      640.49    168.79 o 
  35   7  -5      878.52     1126.96    249.24 o 
  37   7  -5      589.62      814.74    160.97 o 
  39   7  -5       42.17       76.45    154.29 o 
  41   7  -5      757.78      864.83    288.51 o 
  43   7  -5       33.42      335.65    148.28 o 
   1   9  -5     4189.40     4361.90    170.78 o 
   3   9  -5      765.23      703.19    117.20 o 
   5   9  -5     1173.24     1103.28    133.26 o 
   7   9  -5     3952.42     4069.09    362.32 o 
   9   9  -5     1424.06     1130.80    127.23 o 
  11   9  -5     3555.02     3293.38    166.05 o 
  13   9  -5     5196.15     5151.89    188.89 o 
  15   9  -5      955.39      965.24    168.23 o 
  17   9  -5     2856.57     2612.11    168.11 o 
  19   9  -5     4457.09     4161.16    191.83 o 
  21   9  -5      100.11      404.04    117.48 o 
  23   9  -5     1238.45     1340.89    140.65 o 
  25   9  -5      968.41     1066.53    144.40 o 
  27   9  -5     1689.44     1624.47    169.60 o 
  29   9  -5      184.02      217.04    138.79 o 
  31   9  -5      148.97      289.61    186.56 o 
  33   9  -5      640.91      738.55    155.73 o 
  35   9  -5      369.15      166.76    159.70 o 
  37   9  -5      328.88      238.54    159.05 o 
  39   9  -5      177.32      278.52    162.04 o 
   1  11  -5     1625.28     1448.15    183.64 o 
   3  11  -5      438.22      636.08    125.42 o 
   5  11  -5     1968.12     1678.99    157.93 o 
   7  11  -5     1146.66     1175.81    182.98 o 
   9  11  -5      562.87      466.43    180.46 o 
  11  11  -5      330.65      385.19    128.84 o 
  13  11  -5      582.16      740.10    132.38 o 
  15  11  -5      715.16      853.54    137.96 o 
  17  11  -5      846.83      901.10    140.50 o 
  19  11  -5     1265.91     1482.47    313.15 o 
  21  11  -5       30.95      152.17    131.11 o 
  23  11  -5      602.05      656.68    264.55 o 
  25  11  -5      291.33      325.64    137.52 o 
  27  11  -5      290.79      221.57    210.51 o 
  29  11  -5      300.61      272.23    147.55 o 
  31  11  -5      528.04      428.67    168.69 o 
  33  11  -5      341.63      321.87    169.68 o 
   1  13  -5      257.91      531.38    147.93 o 
   3  13  -5      364.85      365.28    145.23 o 
   5  13  -5      411.49      643.55    157.12 o 
   7  13  -5      841.05      918.34    156.10 o 
   9  13  -5       71.53      415.09    383.54 o 
  11  13  -5      112.53       46.30    145.36 o 
  13  13  -5      495.27      754.26    160.87 o 
  15  13  -5      667.21      887.59    152.30 o 
  17  13  -5      131.52      298.11    147.92 o 
  19  13  -5      109.97      119.69    219.08 o 
  21  13  -5      232.77      247.43    158.31 o 
  23  13  -5       84.04      -63.81    154.76 o 
  25  13  -5      116.94      -69.56    209.26 o 
   1  15  -5      555.51      676.46    240.60 o 
   3  15  -5       93.88      191.51    294.56 o 
   5  15  -5      152.39      504.88    153.13 o 
   7  15  -5      436.96      371.93    159.71 o 
   9  15  -5       84.07        8.25    154.41 o 
   0   0  -4   108501.42   102048.25   2252.21 o 
   8   0  -4   114938.63   103118.95   3379.06 o 
  12   0  -4    15267.55    14680.14    344.18 o 
  16   0  -4     8371.41     8748.45    342.20 o 
  20   0  -4    18681.70    19652.96    255.29 o 
  24   0  -4    13718.20    15437.19    372.01 o 
  28   0  -4    11458.49    11760.98    440.90 o 
  32   0  -4     3835.74     4132.23    174.36 o 
  36   0  -4     2654.00     2641.96    160.35 o 
  40   0  -4     5487.09     5155.00    225.26 o 
  44   0  -4      134.99       41.17    141.45 o 
  48   0  -4     1616.87     1931.06    284.32 o 
   2   2  -4    14281.48    13585.46    162.07 o 
   6   2  -4     6341.62     6279.83    254.97 o 
   8   2  -4      232.14      231.88     65.06 o 
  10   2  -4     1058.94      886.07     69.45 o 
  12   2  -4    35511.66    35830.21    634.82 o 
  14   2  -4    24993.99    24840.04    398.34 o 
  16   2  -4    24345.18    26419.66    452.06 o 
  18   2  -4      778.86      809.99     82.93 o 
  20   2  -4     4122.88     4198.84    138.55 o 
  22   2  -4     1294.05     1374.11     99.03 o 
  24   2  -4     2780.24     2757.44    132.15 o 
  26   2  -4    12102.97    12135.13    353.96 o 
  28   2  -4    11544.09    11724.21    241.78 o 
  30   2  -4     9616.48     9354.54    247.55 o 
  32   2  -4      447.91      286.89    117.71 o 
  34   2  -4     5064.19     5109.91    209.86 o 
  36   2  -4      764.14      595.28    142.31 o 
  38   2  -4     3124.82     2686.64    184.59 o 
  40   2  -4      284.73      139.33    192.10 o 
  42   2  -4      398.03      440.45    138.24 o 
  44   2  -4      468.75      354.34    175.54 o 
  46   2  -4      296.71      583.89    260.22 o 
  48   2  -4      146.47       54.39    262.04 o 
   2   4  -4    10598.36    11645.15    174.50 o 
   4   4  -4     5347.04     5981.80    158.82 o 
   6   4  -4    30455.00    29003.67    772.34 o 
  10   4  -4      382.24      384.49     72.46 o 
  12   4  -4    10647.40    11509.74    425.19 o 
  14   4  -4    29446.82    31618.41    854.54 o 
  16   4  -4     2741.13     3016.98    117.39 o 
  18   4  -4    14246.79    14635.55    423.30 o 
  20   4  -4     1230.56     1278.49    117.11 o 
  22   4  -4    10776.75    10761.57    212.95 o 
  24   4  -4       88.26        8.61    127.03 o 
  26   4  -4     1254.08     1362.95    150.47 o 
  28   4  -4      733.13      727.89    125.82 o 
  30   4  -4      507.92      295.52    121.09 o 
  32   4  -4     1459.84     1545.28    262.86 o 
  34   4  -4      393.21      611.14    125.42 o 
  36   4  -4      662.20      937.55    329.64 o 
  38   4  -4      435.08      414.46    135.59 o 
  40   4  -4      180.56      288.62    140.31 o 
  42   4  -4     1687.52     1499.28    175.83 o 
  44   4  -4      232.36      -23.13    156.16 o 
  46   4  -4      311.40      180.30    443.72 o 
  48   4  -4      153.92      353.30    164.45 o 
   2   6  -4      423.48      396.92     73.35 o 
   4   6  -4    14827.76    15067.16    221.90 o 
   6   6  -4     4821.50     4967.19    434.41 o 
   8   6  -4     6298.66     5952.48    370.75 o 
  10   6  -4     4917.76     4854.81    145.38 o 
  12   6  -4    17669.49    17048.12    297.41 o 
  14   6  -4     5727.39     5758.29    205.24 o 
  16   6  -4    12562.24    12519.63    688.66 o 
  18   6  -4     3272.15     3333.54    250.94 o 
  20   6  -4     2107.73     1742.92    120.25 o 
  22   6  -4     5508.87     5569.59    434.78 o 
  24   6  -4     1330.78     1307.34    122.79 o 
  26   6  -4     1908.01     2032.28    144.66 o 
  28   6  -4    10251.89    10213.62    593.82 o 
  30   6  -4      139.87      263.88    119.77 o 
  32   6  -4     2259.74     2218.97    330.54 o 
  34   6  -4      235.72      299.22    124.97 o 
  36   6  -4      413.89      154.44    246.73 o 
  38   6  -4        4.72       70.22    304.98 o 
  40   6  -4     2939.01     3012.39    228.59 o 
  42   6  -4      123.05       14.96    165.69 o 
  44   6  -4      220.40      212.30    155.17 o 
  46   6  -4       81.62      189.20    231.35 o 
   0   8  -4    15165.07    14051.60    358.55 o 
   2   8  -4     3538.88     3588.87    140.91 o 
   4   8  -4     2757.43     2853.68    134.32 o 
   6   8  -4     7740.82     8579.80    194.56 o 
   8   8  -4     5821.94     5997.75    172.46 o 
  10   8  -4     1520.90     1455.80    115.53 o 
  12   8  -4     1801.62     1877.67    125.11 o 
  14   8  -4     1654.19     1574.16    130.28 o 
  16   8  -4     2440.31     2341.68    141.19 o 
  18   8  -4     1973.63     1781.95    170.80 o 
  20   8  -4     2255.83     2064.51    166.52 o 
  22   8  -4       20.25      146.76     98.01 o 
  24   8  -4     2754.56     2859.06    400.71 o 
  26   8  -4      374.31      398.58    207.45 o 
  28   8  -4      743.85      752.62    202.58 o 
  30   8  -4     1423.26     1270.83    196.51 o 
  32   8  -4      223.55      347.43    139.66 o 
  34   8  -4      286.21      629.78    138.96 o 
  36   8  -4      918.31     1366.91    159.57 o 
  38   8  -4     1572.57     1442.25    194.02 o 
  40   8  -4      873.37      557.51    185.39 o 
  42   8  -4      108.55      256.08    158.95 o 
   2  10  -4     4292.91     3990.96    162.70 o 
   4  10  -4       25.42      175.65    132.55 o 
   6  10  -4     3829.33     3626.25    165.65 o 
   8  10  -4     1023.72     1082.73    128.08 o 
  10  10  -4      494.04      363.99    115.45 o 
  12  10  -4      319.24      449.33    118.42 o 
  14  10  -4     5821.51     6018.70    213.68 o 
  16  10  -4     1022.11      918.15    135.46 o 
  18  10  -4     1993.75     1747.09    218.08 o 
  20  10  -4      362.67      251.04    124.44 o 
  22  10  -4       85.49      124.77    128.87 o 
  24  10  -4       73.02     -131.01    131.01 o 
  26  10  -4     3203.74     3081.59    201.65 o 
  28  10  -4      149.26      224.05    138.57 o 
  30  10  -4      234.10      517.31    138.38 o 
  32  10  -4       36.93      -12.41    150.10 o 
  34  10  -4     2802.80     3115.37    216.36 o 
  36  10  -4      194.78      229.64    158.62 o 
  38  10  -4      462.85      237.03    176.14 o 
   0  12  -4     3599.09     3505.55    274.20 o 
   2  12  -4     3509.25     3328.81    190.76 o 
   4  12  -4      423.85      537.98    134.51 o 
   6  12  -4     1121.57     1265.66    154.96 o 
   8  12  -4      759.36      790.77    152.31 o 
  10  12  -4     1775.84     1631.33    234.62 o 
  12  12  -4      492.91      752.48    142.62 o 
  14  12  -4      804.92      892.55    143.11 o 
  16  12  -4      820.90     1059.57    150.86 o 
  18  12  -4      512.52      528.61    142.43 o 
  20  12  -4      828.24      628.89    159.22 o 
  22  12  -4       79.55       56.14    263.26 o 
  24  12  -4      535.51      689.01    149.18 o 
  26  12  -4      255.43       62.88    162.72 o 
  28  12  -4      280.80      238.76    164.47 o 
  30  12  -4      243.67      324.49    157.89 o 
  32  12  -4      544.47      464.23    173.54 o 
   2  14  -4      558.26      579.29    184.75 o 
   4  14  -4      310.01      454.16    148.42 o 
   6  14  -4       75.50      250.51    145.91 o 
   8  14  -4       38.51      -67.50    200.05 o 
  10  14  -4      281.28      380.90    270.03 o 
  12  14  -4      536.70      636.42    161.39 o 
  14  14  -4      512.61      270.51    172.63 o 
  16  14  -4      156.61      238.55    155.23 o 
  18  14  -4       66.63     -160.21    160.21 o 
  20  14  -4      405.45      486.51    234.45 o 
  22  14  -4      410.50      625.96    349.83 o 
   1   1  -3   160112.77   152372.81   1802.31 o 
   3   1  -3   136709.75   128356.41   1669.93 o 
   5   1  -3     5763.06     6112.46    102.60 o 
  11   1  -3    10962.45    10872.47    154.14 o 
  13   1  -3     2502.39     2316.44     88.28 o 
  15   1  -3    26942.22    25984.20    253.41 o 
  17   1  -3    11821.62    11663.01    184.02 o 
  19   1  -3     2308.10     2223.54     99.51 o 
  21   1  -3     1837.65     1812.81     96.44 o 
  23   1  -3     2293.11     2702.47    118.09 o 
  25   1  -3    14354.29    14571.47    242.11 o 
  27   1  -3    25503.42    25469.95    882.15 o 
  29   1  -3     3683.17     3331.61    159.14 o 
  31   1  -3     2893.20     3225.86    344.89 o 
  33   1  -3     1789.77     1783.89    158.49 o 
  35   1  -3     1082.22     1266.17    134.59 o 
  37   1  -3      233.17      -67.31    120.04 o 
  39   1  -3     1415.90     1467.03    214.32 o 
  41   1  -3     2928.81     3263.61    197.08 o 
  43   1  -3      103.43       14.07    140.93 o 
  45   1  -3      141.03      337.68    145.04 o 
  47   1  -3      428.13      436.19    155.66 o 
  49   1  -3      854.31      997.37    195.82 o 
   1   3  -3      696.72      622.94     55.16 o 
   3   3  -3    26190.88    26426.19    812.81 o 
   9   3  -3    37911.83    39002.66   1420.02 o 
  11   3  -3     8302.28     8393.34    148.07 o 
  13   3  -3    28143.34    29040.89    548.72 o 
  15   3  -3     9113.08     9323.99    173.83 o 
  17   3  -3     8475.76     8785.19    304.31 o 
  19   3  -3     3127.43     3096.63    119.65 o 
  21   3  -3    10606.43    10416.97    257.49 o 
  23   3  -3     9775.89     9386.42    244.21 o 
  25   3  -3     2574.12     2413.63    130.38 o 
  27   3  -3    18183.92    18643.97    769.71 o 
  29   3  -3     5018.89     4804.41    180.62 o 
  31   3  -3      223.65      264.54    174.91 o 
  33   3  -3     3102.26     3216.26    172.56 o 
  35   3  -3     7166.96     7455.08    287.10 o 
  37   3  -3       90.53      156.37    115.39 o 
  39   3  -3      509.90      710.52    216.06 o 
  41   3  -3      978.04     1081.16    160.24 o 
  43   3  -3      719.72      831.77    356.65 o 
  45   3  -3      555.21     1017.54    156.16 o 
  47   3  -3      803.03      951.25    169.62 o 
  49   3  -3       26.58      206.21    149.97 o 
   1   5  -3    10021.47    10623.08    166.23 o 
   3   5  -3    13503.00    15665.90    201.16 o 
   5   5  -3     2570.03     2581.41     99.19 o 
   7   5  -3    36418.04    40101.75   1391.86 o 
   9   5  -3     5792.42     5938.56    265.98 o 
  11   5  -3    16411.18    15834.64    224.69 o 
  13   5  -3    62950.79    69095.57   2782.19 o 
  15   5  -3     3869.83     4124.89    138.87 o 
  17   5  -3     2303.19     1955.15    106.93 o 
  19   5  -3     3330.09     3391.47    328.52 o 
  21   5  -3    14551.56    14090.13    513.49 o 
  23   5  -3       67.87      268.63    142.37 o 
  25   5  -3     6265.80     5857.90    712.31 o 
  27   5  -3     9072.94     8050.01    215.49 o 
  29   5  -3     7525.91     7469.27    269.38 o 
  31   5  -3      948.91      931.45    139.99 o 
  33   5  -3     1709.66     1600.18    148.51 o 
  35   5  -3     2503.32     2639.73    176.96 o 
  37   5  -3       48.33      -97.79    124.35 o 
  39   5  -3       24.55      -43.16    133.21 o 
  41   5  -3      741.17      908.57    156.25 o 
  43   5  -3      320.62      321.20    153.56 o 
  45   5  -3       49.85      120.57    154.02 o 
  47   5  -3     1113.14      806.18    185.37 o 
   1   7  -3     5054.89     4963.40    141.17 o 
   3   7  -3      762.37      826.90    101.31 o 
   5   7  -3     8102.79     8610.48    270.56 o 
   7   7  -3     2647.14     2652.36    114.76 o 
   9   7  -3     9461.63     8799.83    401.83 o 
  11   7  -3    17911.09    17619.17    325.94 o 
  13   7  -3     4279.45     4307.74    150.02 o 
  15   7  -3     8982.61     8475.90    291.50 o 
  17   7  -3     5258.98     5652.98    167.66 o 
  19   7  -3     1533.26     1669.29    118.93 o 
  21   7  -3     5981.20     5761.39    188.07 o 
  23   7  -3     2322.77     2155.61    142.09 o 
  25   7  -3      600.25      735.32    115.42 o 
  27   7  -3     3968.56     4184.97    181.28 o 
  29   7  -3     4688.65     4726.67    657.69 o 
  31   7  -3      311.54      279.59    141.77 o 
  33   7  -3      360.56      289.55    126.72 o 
  35   7  -3        3.03     -137.38    137.38 o 
  37   7  -3      855.09      826.03    154.81 o 
  39   7  -3      303.05      144.62    154.04 o 
  41   7  -3      319.99      407.16    151.91 o 
  43   7  -3       64.56      126.16    316.03 o 
  45   7  -3      397.05      493.87    203.76 o 
   1   9  -3     1555.21     1513.98    175.07 o 
   3   9  -3      154.68      135.54    100.11 o 
   5   9  -3     3091.94     2908.38    149.14 o 
   7   9  -3     4865.84     4703.74    230.24 o 
   9   9  -3     2446.00     2386.44    266.74 o 
  11   9  -3      407.24      462.44    101.93 o 
  13   9  -3     5274.75     5673.45    182.33 o 
  15   9  -3    11375.57    11056.04    562.92 o 
  17   9  -3     1705.25     1666.56    135.93 o 
  19   9  -3     2522.37     2602.28    155.12 o 
  21   9  -3      271.94      155.28    123.57 o 
  23   9  -3      681.22      611.28    123.92 o 
  25   9  -3      285.99      368.76    136.86 o 
  27   9  -3     2281.13     2522.61    173.76 o 
  29   9  -3      974.76     1015.62    152.33 o 
  31   9  -3     1188.32     1115.19    147.16 o 
  33   9  -3      396.82      463.82    141.91 o 
  35   9  -3      448.27      578.12    161.00 o 
  37   9  -3       73.22      173.38    146.21 o 
  39   9  -3       40.20       16.78    238.71 o 
  41   9  -3      536.75      944.43    216.05 o 
   1  11  -3     1121.17     1084.38    125.30 o 
   3  11  -3     1275.33     1408.03    134.00 o 
   5  11  -3      259.89      453.30    112.93 o 
   7  11  -3      453.95      599.70    113.62 o 
   9  11  -3     2243.70     2243.50    153.78 o 
  11  11  -3     2666.93     2684.67    164.65 o 
  13  11  -3      114.09      338.09    166.92 o 
  15  11  -3     2460.93     2448.31    232.87 o 
  17  11  -3     2480.86     2339.22    172.04 o 
  19  11  -3      373.54      424.59    127.65 o 
  21  11  -3      114.44      290.01    124.10 o 
  23  11  -3      229.51      410.27    246.10 o 
  25  11  -3      443.91      547.90    138.44 o 
  27  11  -3     1180.81     1133.45    183.58 o 
  29  11  -3      424.98      847.66    214.20 o 
  31  11  -3      572.18      826.42    151.32 o 
  33  11  -3      144.77      220.23    243.63 o 
  35  11  -3       59.46      325.44    160.16 o 
   1  13  -3      346.49      534.14    136.65 o 
   3  13  -3      230.17      349.53    131.49 o 
   5  13  -3     1370.97     1388.86    162.14 o 
   7  13  -3      784.19      737.64    150.53 o 
   9  13  -3     1184.37      983.78    159.32 o 
  11  13  -3       82.48      249.98    133.91 o 
  13  13  -3      430.39      588.71    147.37 o 
  15  13  -3      134.37       86.43    142.99 o 
  17  13  -3     1142.41     1358.40    310.05 o 
  19  13  -3      127.68       23.93    143.20 o 
  21  13  -3      759.84      875.58    168.41 o 
  23  13  -3      181.25      197.39    153.89 o 
  25  13  -3      102.27     -162.26    162.26 o 
  27  13  -3       73.85      173.17    180.42 o 
  29  13  -3      362.15      261.31    176.63 o 
   1  15  -3      333.76      378.07    166.32 o 
   3  15  -3      220.18      330.88    161.36 o 
   5  15  -3      365.20      477.70    289.68 o 
   7  15  -3      480.77      860.57    292.15 o 
   9  15  -3        1.01       49.49    400.09 o 
  11  15  -3       72.81      135.89    157.21 o 
  13  15  -3      512.30      839.38    166.14 o 
  15  15  -3       77.53       79.52    160.77 o 
   2   0  -2    63951.55    63395.36   1703.41 o 
   6   0  -2    83538.34    79919.58   3105.59 o 
  10   0  -2   512269.06   558923.13   5054.81 o 
  14   0  -2   103452.00    90146.57   1696.99 o 
  18   0  -2     3141.29     3120.50    107.51 o 
  22   0  -2    30869.57    29214.43    675.67 o 
  26   0  -2    25606.79    25062.78    392.86 o 
  30   0  -2     6088.72     5980.01    180.73 o 
  34   0  -2    19864.15    20314.77    324.45 o 
  38   0  -2     1318.01     1472.68    154.57 o 
  42   0  -2      271.27      254.08    160.79 o 
  46   0  -2     1109.66      998.06    176.20 o 
  50   0  -2      566.03      465.76    256.56 o 
   0   2  -2   657865.88   811364.25   6895.38 o 
   2   2  -2    86936.41    81327.76   1207.63 o 
   4   2  -2     4551.85     5133.87    129.45 o 
   6   2  -2    22401.75    23300.43    193.78 o 
   8   2  -2    18510.56    17798.09    174.82 o 
  10   2  -2    18247.25    19334.62    192.07 o 
  12   2  -2     8343.39     8694.27    138.37 o 
  16   2  -2     1332.60     1549.75    175.14 o 
  18   2  -2    17416.67    17977.67    227.29 o 
  20   2  -2    21681.22    20614.93    250.92 o 
  22   2  -2    15513.23    15994.17    234.30 o 
  24   2  -2     2453.86     2401.27    120.86 o 
  26   2  -2      301.61      441.00    126.44 o 
  28   2  -2       46.16       51.38    114.14 o 
  30   2  -2     1517.04     1499.11    124.19 o 
  32   2  -2     1654.10     1916.26    138.99 o 
  34   2  -2     1094.06     1318.86    134.15 o 
  36   2  -2      775.00      818.92    124.47 o 
  38   2  -2     1451.45     1617.31    151.55 o 
  40   2  -2     3677.19     3741.23    189.64 o 
  42   2  -2      874.84      792.21    158.43 o 
  44   2  -2       43.78       82.45    135.31 o 
  46   2  -2      377.50      269.80    291.53 o 
  48   2  -2     1621.88     1941.36    510.92 o 
  50   2  -2      375.74       93.29    170.99 o 
   2   4  -2    18899.00    20436.41    970.33 o 
   4   4  -2     3453.88     3299.34    234.89 o 
   6   4  -2     1149.24     1022.32     75.59 o 
   8   4  -2     3488.20     3638.49    101.53 o 
  10   4  -2    19559.70    19460.48    290.49 o 
  14   4  -2    10652.44    10400.69    177.18 o 
  16   4  -2    25649.03    26979.50    642.83 o 
  18   4  -2     1979.10     1698.47     97.73 o 
  20   4  -2    16779.31    15691.97    327.24 o 
  22   4  -2     1857.76     1946.94    112.42 o 
  24   4  -2     1813.86     2260.60    151.16 o 
  26   4  -2      640.27      678.76    101.14 o 
  28   4  -2    15964.17    15661.60    277.97 o 
  30   4  -2     2837.11     2737.63    155.61 o 
  32   4  -2      624.18      518.42    129.78 o 
  34   4  -2     3068.33     2684.77    165.56 o 
  36   4  -2     1316.79     1448.53    165.19 o 
  38   4  -2       68.98        7.95    239.33 o 
  40   4  -2     2177.82     2066.00    202.72 o 
  42   4  -2      333.07      206.65    148.15 o 
  44   4  -2       68.23       78.69    139.99 o 
  46   4  -2       53.04      -50.35    166.91 o 
  48   4  -2      504.64      797.09    171.83 o 
   0   6  -2     8949.53     8615.55    232.79 o 
   2   6  -2    18865.80    18091.09    226.29 o 
   4   6  -2     9140.15     8886.59    172.12 o 
   6   6  -2    53955.01    55938.91    742.66 o 
   8   6  -2     2867.73     2953.38    112.25 o 
  10   6  -2    15359.28    16427.78   1163.89 o 
  12   6  -2     6856.27     6560.20    159.30 o 
  14   6  -2    27124.30    27321.61    307.37 o 
  16   6  -2     3445.41     3480.70    341.50 o 
  18   6  -2     3450.80     3299.15    133.09 o 
  20   6  -2     9107.37     8977.66    198.72 o 
  22   6  -2     4064.93     3699.97    150.97 o 
  24   6  -2      419.44      237.99    102.51 o 
  26   6  -2     3108.78     3249.04    152.51 o 
  28   6  -2     1052.27      896.54    120.98 o 
  30   6  -2      647.52      592.84    118.90 o 
  32   6  -2      867.17      789.22    187.86 o 
  34   6  -2     1177.71     1191.32    141.53 o 
  36   6  -2      918.82     1084.64    136.73 o 
  38   6  -2       89.68       74.87    135.08 o 
  40   6  -2      650.99      796.04    150.57 o 
  42   6  -2     1855.94     1959.15    188.26 o 
  44   6  -2       95.78      -49.14    154.47 o 
  46   6  -2       55.91       21.03    164.46 o 
   2   8  -2      212.64      123.95     81.63 o 
   4   8  -2     4582.68     5031.50    299.89 o 
   6   8  -2    10987.01    10633.16    252.43 o 
   8   8  -2     5484.83     5619.81    163.81 o 
  10   8  -2     1112.76     1033.35     98.91 o 
  12   8  -2      462.67      419.05     88.90 o 
  14   8  -2     6059.13     5954.69    173.85 o 
  16   8  -2     8274.71     7767.29    254.83 o 
  18   8  -2      503.68      667.84    100.13 o 
  20   8  -2     2818.40     2549.33    147.72 o 
  22   8  -2     3727.85     3250.61    186.35 o 
  24   8  -2     1556.57     1485.11    135.93 o 
  26   8  -2     3857.72     4135.32    188.98 o 
  28   8  -2     4664.29     4600.25    195.31 o 
  30   8  -2       59.91      -47.32    124.82 o 
  32   8  -2      151.03      111.11    134.49 o 
  34   8  -2     3419.85     3722.50    199.79 o 
  36   8  -2      303.09      441.53    239.35 o 
  38   8  -2      496.73      309.71    161.38 o 
  40   8  -2     1230.15     1396.11    193.12 o 
  42   8  -2      505.50      678.34    406.32 o 
  44   8  -2      142.99        2.33    178.27 o 
   0  10  -2    10110.88     9449.83    321.13 o 
   2  10  -2     3087.71     3065.35    153.16 o 
   4  10  -2     4626.83     4548.79    176.11 o 
   6  10  -2      427.99      543.56    113.26 o 
   8  10  -2     8549.14     8732.26    421.32 o 
  10  10  -2       87.43       27.11    103.26 o 
  12  10  -2     2848.84     3158.95    161.69 o 
  14  10  -2      555.60      345.39    122.32 o 
  16  10  -2     1334.92     1496.14    140.62 o 
  18  10  -2      578.81      589.32    123.27 o 
  20  10  -2     8565.69     8468.72    318.12 o 
  22  10  -2      195.18      178.95    198.84 o 
  24  10  -2      229.75      319.13    118.04 o 
  26  10  -2      427.87      322.48    136.24 o 
  28  10  -2      202.03      392.94    155.27 o 
  30  10  -2      418.99      465.23    138.88 o 
  32  10  -2     1104.36     1212.01    174.68 o 
  34  10  -2       99.02      -45.07    158.95 o 
  36  10  -2      441.66      183.12    169.23 o 
  38  10  -2      427.86      306.12    217.88 o 
  40  10  -2      603.16      830.08    237.54 o 
   2  12  -2      723.67      723.56    206.26 o 
   4  12  -2      269.17      117.01    150.98 o 
   6  12  -2      202.19      217.15    117.01 o 
   8  12  -2      942.60     1081.85    225.93 o 
  10  12  -2       74.55        9.88    155.87 o 
  12  12  -2     1083.87     1143.45    149.73 o 
  14  12  -2     2410.04     2439.44    213.19 o 
  16  12  -2      759.81      909.13    137.60 o 
  18  12  -2      228.89      597.65    260.83 o 
  20  12  -2      532.00      503.98    151.38 o 
  22  12  -2      377.27      361.03    145.82 o 
  24  12  -2      177.88      394.56    135.82 o 
  26  12  -2     1484.74     1473.14    191.77 o 
  28  12  -2      928.82     1159.87    266.43 o 
  30  12  -2      919.89     1123.27    167.85 o 
  32  12  -2      167.70      243.61    156.51 o 
   0  14  -2     1859.11     1870.79    253.04 o 
   2  14  -2     1278.91     1523.94    167.35 o 
   4  14  -2        8.87     -146.13    146.13 o 
   6  14  -2      321.24      415.63    153.90 o 
   8  14  -2       52.32      298.56    132.33 o 
  10  14  -2       60.29      -67.32    207.42 o 
  12  14  -2      341.35      125.89    154.52 o 
  14  14  -2      434.68      487.88    171.24 o 
  16  14  -2      147.07      429.54    143.19 o 
  18  14  -2       35.34       15.94    152.38 o 
  20  14  -2      145.19       97.50    154.45 o 
  22  14  -2       95.68      -38.75    151.69 o 
  24  14  -2      358.38      406.45    218.49 o 
   1   1  -1    53381.11    51109.02   1069.74 o 
   3   1  -1    64424.67    63511.80   1634.14 o 
   5   1  -1     5540.49     6003.48     80.68 o 
   7   1  -1    68327.02    63382.61   1040.94 o 
  11   1  -1   172820.20   157216.86   2026.04 o 
  17   1  -1      321.13      145.60     62.94 o 
  19   1  -1    10274.53     9328.22    168.38 o 
  23   1  -1    12993.42    12964.47    233.32 o 
  25   1  -1     6731.72     6894.73    173.62 o 
  27   1  -1    14336.68    13358.97    234.61 o 
  29   1  -1     7294.59     6813.75    263.36 o 
  31   1  -1      873.37     1120.52    254.19 o 
  33   1  -1     7020.67     6628.71    332.81 o 
  35   1  -1     5670.57     5512.57    267.21 o 
  37   1  -1      773.68      775.30    137.59 o 
  39   1  -1     1893.40     1926.30    165.97 o 
  41   1  -1     3100.27     2951.50    195.68 o 
  43   1  -1      772.31      113.52    979.13 o 
  45   1  -1      722.51      619.09    164.88 o 
  47   1  -1      219.42     -829.11    829.11 o 
  49   1  -1     1352.45     1194.59    503.48 o 
  51   1  -1      120.08     -260.65    324.02 o 
   1   3  -1    15659.99    17372.59    445.77 o 
   5   3  -1    10250.61    11083.03    135.61 o 
   7   3  -1     1445.33     1573.21     80.58 o 
   9   3  -1     8973.91     7536.88    302.79 o 
  11   3  -1    32025.66    34540.54    448.32 o 
  15   3  -1     2138.30     2308.57    143.32 o 
  17   3  -1     2780.52     3021.74    108.33 o 
  19   3  -1     3110.87     2772.89    108.23 o 
  21   3  -1     2963.11     2935.49    175.95 o 
  23   3  -1     2158.83     2141.20    108.66 o 
  25   3  -1      447.58      492.56    142.41 o 
  27   3  -1     7938.11     7490.34    196.85 o 
  29   3  -1      553.95      380.71    102.87 o 
  31   3  -1      194.39      178.16    105.88 o 
  33   3  -1      471.75      495.67    117.60 o 
  35   3  -1     2986.27     3186.77    165.14 o 
  37   3  -1      194.42      301.04    217.86 o 
  39   3  -1      407.46      431.63    155.28 o 
  41   3  -1     1506.76     1890.72    167.14 o 
  43   3  -1      323.22      466.30    151.29 o 
  45   3  -1       60.59      135.74    131.83 o 
  47   3  -1     1265.23     1274.23    215.51 o 
  49   3  -1      461.40      430.62    167.09 o 
   1   5  -1    33159.52    36488.40    285.63 o 
   3   5  -1    30565.74    31751.42    509.39 o 
   5   5  -1     6883.83     6915.37    215.27 o 
   7   5  -1    11156.59    12215.78    446.13 o 
   9   5  -1     8219.36     7419.70    141.34 o 
  11   5  -1    14415.18    14350.24    200.67 o 
  13   5  -1    64460.75    68135.58   1360.29 o 
  15   5  -1     5508.95     5681.84    149.11 o 
  17   5  -1     8671.46     8741.67    178.79 o 
  19   5  -1     3500.66     3543.09    128.36 o 
  21   5  -1     8742.86     8348.64    186.48 o 
  23   5  -1      213.96      187.51     82.61 o 
  25   5  -1     3831.48     3900.07    152.66 o 
  27   5  -1    10985.90    10987.70    234.67 o 
  29   5  -1      224.77      507.98    103.62 o 
  31   5  -1     4896.97     4461.54    177.45 o 
  33   5  -1      190.33       61.24    129.49 o 
  35   5  -1     1543.84     1886.96    297.86 o 
  37   5  -1      201.52       71.49    113.06 o 
  39   5  -1      577.60      609.51    134.42 o 
  41   5  -1       41.98       70.05    125.80 o 
  43   5  -1     1126.15     1270.78    162.34 o 
  45   5  -1      222.40      301.91    146.61 o 
  47   5  -1      697.14      988.28    166.24 o 
  49   5  -1       22.34       11.70    151.32 o 
   1   7  -1    28055.12    28501.14    297.45 o 
   3   7  -1     1524.66     1459.38     86.85 o 
   5   7  -1     3304.94     3443.51    114.84 o 
   7   7  -1     5803.26     5991.32    144.74 o 
   9   7  -1     6881.43     7357.81    225.26 o 
  11   7  -1     1016.60      925.86     89.41 o 
  13   7  -1    32496.49    31430.78    939.13 o 
  15   7  -1      647.49      762.73    125.24 o 
  17   7  -1     1448.65     1407.23    105.33 o 
  19   7  -1     1981.25     1946.21    231.66 o 
  21   7  -1     8205.70     8036.39    390.55 o 
  23   7  -1     1388.57     1707.76    120.72 o 
  25   7  -1     2008.18     1930.85    129.90 o 
  27   7  -1     7339.86     7093.70    667.45 o 
  29   7  -1     2020.97     1716.57    146.64 o 
  31   7  -1        5.73      -93.90    110.12 o 
  33   7  -1     3568.43     3831.23    439.58 o 
  35   7  -1     2324.94     2195.49    253.73 o 
  37   7  -1      174.45      243.13    131.38 o 
  39   7  -1      635.71      561.85    154.33 o 
  41   7  -1      529.01      386.73    166.23 o 
  43   7  -1     1715.23     1641.84    201.85 o 
  45   7  -1      789.99      501.27    184.88 o 
   1   9  -1     7329.21     7384.36    276.95 o 
   3   9  -1     3786.56     4103.66    238.72 o 
   5   9  -1     1006.86     1175.10    111.00 o 
   7   9  -1    11959.25    12168.53    237.54 o 
   9   9  -1     3143.85     3033.28    138.14 o 
  11   9  -1     3936.23     3561.04    151.81 o 
  13   9  -1       94.80      184.90    155.26 o 
  15   9  -1     3736.77     3576.78    158.71 o 
  17   9  -1     2630.63     2439.13    200.98 o 
  19   9  -1     3800.06     3991.26    228.18 o 
  21   9  -1     2651.92     2986.35    442.50 o 
  23   9  -1       60.32       99.73    114.06 o 
  25   9  -1     1360.75     1318.77    232.13 o 
  27   9  -1      749.50      569.25    130.88 o 
  29   9  -1     1437.61     1335.30    155.02 o 
  31   9  -1     1846.20     2006.45    164.00 o 
  33   9  -1     1632.54     1729.84    375.84 o 
  35   9  -1       52.61        3.08    148.18 o 
  37   9  -1      165.82      177.38    154.39 o 
  39   9  -1      253.54      307.72    163.60 o 
  41   9  -1     1728.75     2007.33    201.75 o 
   1  11  -1     6192.58     6381.31    318.40 o 
   3  11  -1      637.92      670.33    129.35 o 
   5  11  -1     2136.58     2113.63    160.31 o 
   7  11  -1     7667.81     7321.25    227.06 o 
   9  11  -1     2672.02     2681.00    165.56 o 
  11  11  -1      900.17      922.15    136.70 o 
  13  11  -1      658.47      718.00    125.26 o 
  15  11  -1     1674.60     1888.77    142.32 o 
  17  11  -1      670.27      404.14    124.56 o 
  19  11  -1     2387.65     2373.19    161.50 o 
  21  11  -1      655.51      786.72    132.48 o 
  23  11  -1      266.53      398.47    125.14 o 
  25  11  -1      174.09       59.31    134.95 o 
  27  11  -1      597.61      879.64    261.48 o 
  29  11  -1     2050.07     1893.76    180.67 o 
  31  11  -1      573.27      510.47    168.39 o 
  33  11  -1      188.64        6.50    164.02 o 
  35  11  -1      171.55      396.07    158.39 o 
  37  11  -1      401.17      352.72    175.49 o 
   1  13  -1     2515.44     2370.32    189.24 o 
   3  13  -1     1071.47     1058.29    194.63 o 
   5  13  -1      616.60      443.80    132.82 o 
   7  13  -1       88.68      -15.65    128.36 o 
   9  13  -1      663.49      312.03    143.16 o 
  11  13  -1      760.79      654.19    144.95 o 
  13  13  -1      904.45      939.96    154.10 o 
  15  13  -1      185.75       11.60    139.60 o 
  17  13  -1       12.51      130.20    127.95 o 
  19  13  -1      859.81      847.98    148.71 o 
  21  13  -1        9.55     -113.62    333.21 o 
  23  13  -1       98.71      211.71    142.60 o 
  25  13  -1      644.89      842.82    340.05 o 
  27  13  -1      928.35     1209.19    174.18 o 
  29  13  -1        3.35      114.42    142.31 o 
   1  15  -1      457.39      484.45    166.22 o 
   3  15  -1      275.15      216.72    147.89 o 
   5  15  -1        1.73      178.08    212.93 o 
   7  15  -1       35.74       55.01    150.93 o 
   9  15  -1      180.56      180.99    146.18 o 
  11  15  -1      119.36       25.77    206.19 o 
  13  15  -1      322.51      514.99    156.23 o 
  15  15  -1       14.50      159.84    152.29 o 
  17  15  -1      184.13       74.60    243.02 o 
   4   0   0    89264.82    90222.17   1691.10 o 
   8   0   0    34839.14    37193.00    252.01 o 
  12   0   0   193824.38   184353.53   2507.30 o 
  16   0   0   144615.88   130544.64   2344.88 o 
  24   0   0    22507.91    22641.18    313.45 o 
  28   0   0        1.85     -173.66    173.66 o 
  32   0   0      176.91      192.49    128.87 o 
  36   0   0      256.13      288.95    115.75 o 
  40   0   0     4032.39     4318.26    259.51 o 
  44   0   0     1044.92     1018.82    171.59 o 
  48   0   0     2046.87     2265.80    246.30 o 
   2   2   0    15892.11    16662.88    174.60 o 
   6   2   0    59362.64    53106.62    931.47 o 
   8   2   0    16941.03    17681.07    225.56 o 
  10   2   0   217010.38   210456.20   6244.91 o 
  12   2   0     1153.77     1035.39     64.72 o 
  14   2   0       20.76       57.36     47.29 o 
  16   2   0      104.23      180.79     52.46 o 
  18   2   0    15702.99    17485.38    755.97 o 
  20   2   0    40692.45    40854.94    343.37 o 
  22   2   0     8022.73     8666.49    220.00 o 
  24   2   0     4608.90     4613.94    146.76 o 
  26   2   0    25524.63    23994.86    299.87 o 
  28   2   0      629.71      497.69    106.29 o 
  30   2   0      198.27       30.63    103.88 o 
  32   2   0    19627.95    18888.81    310.57 o 
  34   2   0    12223.78    11811.61    512.43 o 
  36   2   0     3691.86     2980.06    710.25 o 
  38   2   0      214.08     -444.42    479.92 o 
  40   2   0     2411.37     2353.31    258.67 o 
  42   2   0      259.28     -382.53    805.81 o 
  44   2   0        0.39     -144.80    144.80 o 
  46   2   0      190.83     -275.55    275.55 o 
  48   2   0     1167.65     1265.04    200.50 o 
  50   2   0      166.25       44.56    175.77 o 
   0   4   0      731.38      874.82     73.72 o 
   4   4   0     2892.33     2895.58     79.30 o 
   8   4   0    20171.50    19515.73    204.36 o 
  10   4   0      284.10      291.93     59.54 o 
  12   4   0     1121.63     1215.65     77.74 o 
  16   4   0       19.88       36.62     69.36 o 
  18   4   0      251.95       61.29    158.97 o 
  20   4   0     6093.98     5966.72    148.73 o 
  22   4   0     4051.46     3809.02    140.36 o 
  24   4   0     5708.41     5112.61    164.69 o 
  26   4   0     7653.68     7294.30    365.24 o 
  28   4   0     1019.00      905.70    108.86 o 
  30   4   0      541.40      641.32    133.82 o 
  32   4   0     1246.28      715.94    218.62 o 
  34   4   0      312.86      274.95    112.34 o 
  36   4   0      655.58      410.37    129.32 o 
  38   4   0       34.13       23.93    115.42 o 
  40   4   0      130.82      102.32    200.06 o 
  42   4   0      155.15      156.80    143.40 o 
  44   4   0       55.11     -118.39    139.43 o 
  46   4   0      254.88      615.89    146.68 o 
  48   4   0       19.09       95.42    146.07 o 
  50   4   0      145.90      149.55    156.56 o 
   2   6   0      115.40      117.22     55.55 o 
   4   6   0     5434.85     5826.12    133.93 o 
   6   6   0      153.80      155.62     64.16 o 
   8   6   0     6239.98     5860.33    140.49 o 
  10   6   0     7121.34     7624.96    211.25 o 
  12   6   0    17457.50    15737.07    438.07 o 
  14   6   0      894.53      761.14    172.56 o 
  16   6   0     5372.83     5129.86    231.12 o 
  18   6   0     1296.02     1357.69    103.81 o 
  20   6   0    46380.61    45052.25   1342.15 o 
  22   6   0     6225.89     6477.11    183.47 o 
  24   6   0     1170.35     1034.69    115.27 o 
  26   6   0     6670.72     6914.52    293.34 o 
  28   6   0    11200.77    10688.30    374.40 o 
  30   6   0        3.41       57.82    106.34 o 
  32   6   0      165.60      305.46    107.45 o 
  34   6   0      132.31      104.92    125.80 o 
  36   6   0     3598.14     3298.69    189.03 o 
  38   6   0       21.03       87.95    121.65 o 
  40   6   0      193.80       38.40    139.25 o 
  42   6   0      476.83      401.04    150.28 o 
  44   6   0       18.53       25.93    153.42 o 
  46   6   0      120.67      134.77    233.81 o 
   0   8   0     6826.46     6766.74    234.44 o 
   2   8   0      193.45      134.47     69.18 o 
   4   8   0     2545.61     2399.47    201.67 o 
   6   8   0     7798.48     7421.69    214.21 o 
   8   8   0       31.47      -53.39     77.24 o 
  10   8   0     3571.69     3042.56    234.41 o 
  12   8   0     6899.11     6612.70    178.78 o 
  14   8   0     5397.87     5267.57    715.74 o 
  16   8   0      421.54      380.72    143.02 o 
  18   8   0    12365.87    11800.97    404.57 o 
  20   8   0      128.91      210.47    100.27 o 
  22   8   0     1952.78     1596.16    166.50 o 
  24   8   0     1117.56     1181.45    256.06 o 
  26   8   0        0.18     -103.70    103.70 o 
  28   8   0       95.96      212.10    115.07 o 
  30   8   0     1122.71     1109.33    141.81 o 
  32   8   0        0.27      -15.72    119.30 o 
  34   8   0      300.65      464.59    134.53 o 
  36   8   0        0.97      250.30    124.74 o 
  38   8   0      149.64     -329.55    329.55 o 
  40   8   0      481.81      665.10    164.48 o 
  42   8   0     2345.95     2104.02    224.35 o 
  44   8   0        2.03      -20.50    174.50 o 
   2  10   0     2661.63     2513.17    149.86 o 
   4  10   0      320.05      368.26    110.23 o 
   6  10   0     9930.59    10030.84    287.13 o 
   8  10   0     1276.89     1605.30    138.02 o 
  10  10   0     9931.02     9098.31    569.23 o 
  12  10   0     2702.21     2611.55    374.93 o 
  14  10   0    10049.47     8893.63    646.92 o 
  16  10   0     2502.26     2620.44    159.18 o 
  18  10   0     1624.82     1584.73    140.20 o 
  20  10   0     2221.75     1801.68    162.62 o 
  22  10   0     5444.26     5477.62    263.41 o 
  24  10   0       22.26        7.85    119.80 o 
  26  10   0     1697.50     2036.47    165.21 o 
  28  10   0      205.68      589.61    162.02 o 
  30  10   0     2036.79     1920.49    283.17 o 
  32  10   0        0.06      -52.86    139.70 o 
  34  10   0     1048.51      748.79    237.59 o 
  36  10   0       25.68      -30.66    150.57 o 
  38  10   0      156.04      253.22    153.96 o 
  40  10   0      451.13      403.66    176.43 o 
   0  12   0     2044.36     1604.61    244.50 o 
   2  12   0      862.39      774.76    133.27 o 
   4  12   0      126.62      255.32    161.40 o 
   6  12   0     1398.08     1228.57    137.21 o 
   8  12   0       83.38      -82.07    122.73 o 
  10  12   0       15.28       37.87    120.13 o 
  12  12   0      115.88       71.83    135.43 o 
  14  12   0       16.75      -34.57    116.28 o 
  16  12   0      211.44      300.20    126.14 o 
  18  12   0     1006.24      919.03    144.12 o 
  20  12   0       16.20      -84.60    311.12 o 
  22  12   0        1.11     -139.71    139.71 o 
  24  12   0       25.33       29.66    135.80 o 
  26  12   0      165.11      232.10    165.08 o 
  28  12   0       50.75      141.21    201.28 o 
  30  12   0       58.31      118.70    201.89 o 
  32  12   0        0.64       66.71    151.50 o 
  34  12   0      239.16      556.98    158.30 o 
   2  14   0      867.28      698.92    149.74 o 
   4  14   0      260.78      523.79    136.68 o 
   6  14   0      200.44       73.75    135.38 o 
   8  14   0        0.30     -108.82    130.59 o 
  10  14   0      268.40      238.28    137.51 o 
  12  14   0        2.03      141.48    132.24 o 
  14  14   0       25.66      162.84    142.32 o 
  16  14   0        4.00     -140.07    140.07 o 
  18  14   0       57.10      143.59    230.73 o 
  20  14   0      442.77      286.30    171.85 o 
  22  14   0      300.89      320.14    147.17 o 
  24  14   0      138.26       83.73    168.15 o 
   0  16   0       44.91     -228.28    228.28 o 
   2  16   0      477.84      630.13    153.07 o 
   4  16   0        0.41     -108.88    211.70 o 
                                                 
